# Supplementary material for: Multi-dimensional relationships among dementia, depression and prescribed drugs in England and Wales hospitals
Source: BMC Med Inform Decis Mak. 2022 Oct 7;22:262. doi: 10.1186/s12911-022-01892-9 (PMC9547465; doi:10.1186/s12911-022-01892-9)
Supplement: Supplementary file 1 — Additional file 1. Correlation among the features. [file 12911_2022_1892_MOESM1_ESM.csv]

'N_BREAK'	'Q1_Age_Recoded_D'	'Q1_Age_Recoded_num_upto65'	'Q1_Age_Recoded_num_66to80'	'Q1_Age_Recoded_num_81to100'	'Q1_Age_min'	'Q1_Age_max'	'Q1_Age_median'	'Q1_Age_mean'	'Q2_Gender_D'	'Q2_Gender_num_female'	'Q2_Gender_num_male'	'Q2_Gender_num_other'	'Q2_Gender_num_unknown'	'Q3_Ethnicity_Recoded_D'	'Q3_Ethnicity_Recoded_num_white'	'Q3_Ethnicity_Recoded_num_mixed'	'Q3_Ethnicity_Recoded_num_asian'	'Q3_Ethnicity_Recoded_num_black'	'Q3_Ethnicity_Recoded_num_unknown'	'Q3_Ethnicity_Recoded_num_other'	'Q4_Language_Recoded_D'	'Q4_Language_Recoded_num_English'	'Q4_Language_Recoded_num_Other'	'Q4_Language_Recoded_num_unknown'	'Q5_Ward_Recoded_D'	'Q5_Ward_Recoded_num_Cardiology'	'Q5_Ward_Recoded_num_COE'	'Q5_Ward_Recoded_num_Generalmed'	'Q5_Ward_Recoded_num_Orthopaedics'	'Q5_Ward_Recoded_num_Stroke'	'Q5_Ward_Recoded_num_Surgical'	'Q5_Ward_Recoded_num_Other'	'Q5_Ward_Recoded_num_Unknown'	'Q6_Prim_diagnosis_D'	'Q6_Prim_diagnosis_num_Brain'	'Q6_Prim_diagnosis_num_Cancer'	'Q6_Prim_diagnosis_num_Cardiac'	'Q6_Prim_diagnosis_num_Nutrition'	'Q6_Prim_diagnosis_num_Cognitive'	'Q6_Prim_diagnosis_num_Dementia'	'Q6_Prim_diagnosis_num_Endocrine'	'Q6_Prim_diagnosis_num_Fall'	'Q6_Prim_diagnosis_num_Fracture'	'Q6_Prim_diagnosis_num_Gastro'	'Q6_Prim_diagnosis_num_Haematology'	'Q6_Prim_diagnosis_num_Hepatology'	'Q6_Prim_diagnosis_num_Hipfracture'	'Q6_Prim_diagnosis_num_Impconsc'	'Q6_Prim_diagnosis_num_pain'
1	0.999885795	0.289672747	0.748467313	0.923885449	-0.45693696	0.225219413	-0.147449681	-0.282030284	1	0.841927037	0.817930974	0.077124697	-0.033053442	1	0.696225644	-0.097919221	-0.02982685	0.124253051	0.309595067	-0.094145324	1	0.635291359	0.108913223	0.101424636	0.99967136	0.252185518	0.495500937	0.287317986	0.255088848	0.319752219	0.416865131	0.500771919	0.013636809	1	0.21018311	0.153639796	0.459430809	0.121965923	0.153929927	0.401981843	0.200235155	0.513643002	0.156124296	0.467668985	0.17702248	0.241092998	0.130917798	0.199857668	0.046965148
0.999885795	1	0.290106251	0.748188756	0.924109466	-0.454648609	0.223820565	-0.147088472	-0.281046517	0.999885795	0.844664747	0.814748801	0.077583675	-0.032620409	0.999885795	0.695872955	-0.097196053	-0.028701717	0.125020621	0.3095019	-0.09343508	0.999885795	0.634095342	0.109990694	0.102699868	0.999543083	0.251461231	0.496616305	0.284873864	0.255148919	0.321496182	0.418246262	0.500916035	0.014185621	0.999885795	0.210470605	0.154430876	0.461852762	0.123537825	0.152345479	0.403659282	0.197297708	0.515366205	0.155473654	0.470299137	0.178075961	0.241869622	0.132258114	0.194841643	0.045964412
0.289672747	0.290106251	1	0.137893614	0.132775697	-0.699911191	0.269616665	-0.404566179	-0.623215208	0.289672747	0.178697014	0.295879901	0.357832999	-0.034527745	0.289672747	0.129371404	0.04118039	-0.175831395	-0.05782954	0.235243783	-0.131871099	0.289672747	-0.064754562	-0.07346977	0.376144912	0.290774457	0.13113568	-0.011433004	0.219159003	0.229307212	0.144343479	-0.024361333	0.231062753	-0.04273518	0.289672747	0.23556356	0.171243397	0.127684562	0.101865441	0.110457786	0.057806026	-0.101786844	0.132443523	0.138968859	0.060561412	-0.239353158	-0.005125779	0.171677833	0.135507065	-0.040826124
0.748467313	0.748188756	0.137893614	1	0.46940052	-0.262222167	0.026969776	-0.433879239	-0.519765789	0.748467313	0.640601258	0.605194072	-0.041858203	-0.041858203	0.748467313	0.520304824	-0.094797584	-0.034866566	0.122529553	0.226300365	-0.009129744	0.748467313	0.671224429	0.144352577	-0.193374235	0.742930718	0.162404801	0.236872536	0.33412454	0.238401482	0.182558463	0.462606754	0.368872316	0.216567311	0.748467313	0.084289935	0.087457967	0.287498045	0.214717282	0.112301785	0.278837342	0.233013679	0.365429562	0.048015557	0.39127393	0.271782945	0.236468445	0.266083698	0.084235782	0.012612311
0.923885449	0.924109466	0.132775697	0.46940052	1	-0.351776319	0.242814005	0.109043425	0.012462301	0.923885449	0.788802368	0.743717838	0.06039757	-0.015861988	0.923885449	0.657338131	-0.091398855	0.013254885	0.118188169	0.260582322	-0.098757359	0.923885449	0.528184013	0.088658574	0.173306391	0.92618273	0.234947224	0.561786053	0.171477888	0.179987522	0.318438152	0.334105594	0.449421692	-0.088849511	0.923885449	0.200045672	0.133281283	0.459334592	0.035383595	0.128811998	0.397048676	0.167180388	0.490444574	0.162267428	0.428107119	0.146408513	0.208216395	0.006183105	0.197891927	0.064746926
-0.45693696	-0.454648609	-0.699911191	-0.262222167	-0.351776319	1	-0.201569837	0.26599731	0.564255733	-0.45693696	-0.243941731	-0.521534158	-0.170273523	0.040461035	-0.45693696	-0.321297624	0.068493633	0.126346377	-0.065570884	-0.153038256	-0.009470298	-0.45693696	-0.123617892	-0.004022638	-0.274266496	-0.457784652	-0.01885684	-0.278141594	-0.140239297	-0.191055125	-0.11077394	-0.055335784	-0.176220723	0.032690358	-0.45693696	-0.276502792	-0.160988489	-0.092831005	-0.088314363	-0.175322209	-0.172029175	0.05647137	-0.268997159	-0.185969651	-0.154202853	0.096452168	-0.04863677	0.002356731	-0.245493451	0.059148867
0.225219413	0.223820565	0.269616665	0.026969776	0.242814005	-0.201569837	1	0.201521669	0.078505652	0.225219413	0.207425043	0.17126481	-0.026139883	-0.135056061	0.225219413	0.174243503	0.02489083	-0.017993544	-0.086345756	0.071397289	-0.133913073	0.225219413	-0.046244806	-0.012870389	0.27914615	0.226629628	0.155387081	0.212753066	0.116964537	0.061205608	-0.251650264	-0.086644655	-0.001553055	-0.054821169	0.225219413	0.181901754	-0.084733071	0.164517007	-0.137881412	-0.046908575	0.025987235	0.118765018	0.147680655	0.103530708	-0.001556607	-0.101663702	0.010671562	0.084121888	-0.100941129	0.161185775
-0.147449681	-0.147088472	-0.404566179	-0.433879239	0.109043425	0.26599731	0.201521669	1	0.792932303	-0.147449681	-0.112551616	-0.132314141	-0.037424059	0.009356015	-0.147449681	-0.01918936	-0.003959534	0.020782043	-0.031340247	-0.141477039	-0.128801143	-0.147449681	-0.079996291	-0.10524271	-0.017073619	-0.144286003	-0.027028487	0.129520305	-0.287195209	-0.084122023	-0.102313583	0.090766676	-0.13563252	-0.123519904	-0.147449681	-0.087556978	0.004577774	-0.08048252	-0.095603077	-0.073710296	-0.026007739	-0.16336601	-0.059141839	0.115449236	-0.093599953	0.176569245	0.030556617	-0.10299729	-0.029644272	0.065446516
-0.282030284	-0.281046517	-0.623215208	-0.519765789	0.012462301	0.564255733	0.078505652	0.792932303	1	-0.282030284	-0.192522925	-0.276186922	-0.099264864	0.006336055	-0.282030284	-0.179666104	-0.011619683	0.126225818	-0.107299907	-0.112135832	-0.052135297	-0.282030284	-0.129769606	-0.062873105	-0.088003854	-0.280003306	0.000469337	0.08573072	-0.371321133	-0.118685187	-0.101860059	-0.089129707	-0.134516506	-0.079293055	-0.282030284	-0.234139627	-0.118322302	-0.051424824	-0.147672404	-0.173048678	-0.087330583	-0.08052972	-0.077099862	-0.045679059	-0.076970545	0.041474471	-0.093120612	-0.091894895	-0.131327976	0.066251428
1	0.999885795	0.289672747	0.748467313	0.923885449	-0.45693696	0.225219413	-0.147449681	-0.282030284	1	0.841927037	0.817930974	0.077124697	-0.033053442	1	0.696225644	-0.097919221	-0.02982685	0.124253051	0.309595067	-0.094145324	1	0.635291359	0.108913223	0.101424636	0.99967136	0.252185518	0.495500937	0.287317986	0.255088848	0.319752219	0.416865131	0.500771919	0.013636809	1	0.21018311	0.153639796	0.459430809	0.121965923	0.153929927	0.401981843	0.200235155	0.513643002	0.156124296	0.467668985	0.17702248	0.241092998	0.130917798	0.199857668	0.046965148
0.841927037	0.844664747	0.178697014	0.640601258	0.788802368	-0.243941731	0.207425043	-0.112551616	-0.192522925	0.841927037	1	0.379367973	-0.098836937	0.007059781	0.841927037	0.600219801	-0.182252837	-0.097029497	0.003941409	0.284403598	-0.180973847	0.841927037	0.509882052	0.030882887	0.129190514	0.839107102	0.269840525	0.474611463	0.136255685	0.208280863	0.274169284	0.381831403	0.442933225	0.110680446	0.841927037	0.229332161	-0.005181386	0.423050012	0.134927298	0.216916756	0.315630524	0.172328271	0.415028678	0.154125993	0.522141584	0.205252535	0.195985765	0.082653337	0.07829052	0.195993022
0.817930974	0.814748801	0.295879901	0.605194072	0.743717838	-0.521534158	0.17126481	-0.132314141	-0.276186922	0.817930974	0.379367973	1	0.204793156	-0.099731983	0.817930974	0.557815426	0.032541514	0.058288922	0.215492111	0.220541653	0.037586104	0.817930974	0.557907397	0.162105844	0.019450281	0.820307559	0.135006145	0.342945231	0.351376282	0.220327756	0.246880381	0.304295762	0.388724226	-0.092029453	0.817930974	0.113994265	0.266896441	0.339548084	0.06864569	0.030789304	0.356153701	0.166573629	0.449604017	0.096162288	0.248619993	0.091448482	0.197671769	0.13609217	0.249964074	-0.133053797
0.077124697	0.077583675	0.357832999	-0.041858203	0.06039757	-0.170273523	-0.026139883	-0.037424059	-0.099264864	0.077124697	-0.098836937	0.204793156	1	-0.041666667	0.077124697	0.130223403	-0.070534562	-0.034707022	-0.069786316	-0.05196394	-0.06922893	0.077124697	-0.129112404	-0.09942005	0.261904298	0.078448481	0.189814815	-0.016167478	0.105151555	-0.117073226	0.207379059	0.131373464	-0.095308709	-0.051571062	0.077124697	0.071237535	0.183482521	0.08505022	0.051249464	0.153190838	-0.028956126	-0.089087081	-0.184370196	0.135599713	-0.014887283	-0.095636507	-0.068041382	-0.032763902	0.148522131	-0.132069462
-0.033053442	-0.032620409	-0.034527745	-0.041858203	-0.015861988	0.040461035	-0.135056061	0.009356015	0.006336055	-0.033053442	0.007059781	-0.099731983	-0.041666667	1	-0.033053442	-0.195335104	-0.070534562	-0.107013319	-0.069786316	0.259278408	-0.06922893	-0.033053442	-0.153140767	-0.09942005	0.187979698	-0.03173197	0.074074074	0.049023966	-0.159380659	5.69E-18	0.061337468	-0.020211302	0.059413221	-0.051571062	-0.033053442	-0.022496064	-0.071354314	-0.14276287	-0.145863858	-0.12036423	-0.028956126	-0.089087081	-0.085600448	0.064974862	-0.0893237	-0.095636507	0.272165527	0.058246937	0.148522131	0.209489491
1	0.999885795	0.289672747	0.748467313	0.923885449	-0.45693696	0.225219413	-0.147449681	-0.282030284	1	0.841927037	0.817930974	0.077124697	-0.033053442	1	0.696225644	-0.097919221	-0.02982685	0.124253051	0.309595067	-0.094145324	1	0.635291359	0.108913223	0.101424636	0.99967136	0.252185518	0.495500937	0.287317986	0.255088848	0.319752219	0.416865131	0.500771919	0.013636809	1	0.21018311	0.153639796	0.459430809	0.121965923	0.153929927	0.401981843	0.200235155	0.513643002	0.156124296	0.467668985	0.17702248	0.241092998	0.130917798	0.199857668	0.046965148
0.696225644	0.695872955	0.129371404	0.520304824	0.657338131	-0.321297624	0.174243503	-0.01918936	-0.179666104	0.696225644	0.600219801	0.557815426	0.130223403	-0.195335104	0.696225644	1	-0.089556194	-0.137284871	-0.004543906	-0.418333174	-0.22795645	0.696225644	0.493013935	-0.130855332	0.040638481	0.694905878	0.254568666	0.209961119	0.423520135	0.269848428	0.310374297	0.349395946	0.10444939	0.052047134	0.696225644	0.094110635	0.227985894	0.373502442	0.055444538	0.205190046	0.380375947	-0.000725076	0.144698992	0.19837947	0.45655742	0.283331033	-0.073099787	0.233953371	0.07414072	-0.161013868
-0.097919221	-0.097196053	0.04118039	-0.094797584	-0.091398855	0.068493633	0.02489083	-0.003959534	-0.011619683	-0.097919221	-0.182252837	0.032541514	-0.070534562	-0.070534562	-0.097919221	-0.089556194	1	0.216651947	-0.118136333	-0.122327843	0.301352846	-0.097919221	-0.133823781	0.157281471	0.054526045	-0.095683074	-0.16849923	-0.170834181	0.178003652	-0.173411883	-0.112486697	0.136857152	-0.095861931	-0.087301014	-0.097919221	-0.038081999	-0.120790685	-0.273810588	0.170176413	0.074093133	-0.151138167	0.006283718	0.259160528	-0.218787167	-0.088205712	-0.049468313	-0.115182457	0.060085674	-0.097775472	-0.079020812
-0.02982685	-0.028701717	-0.175831395	-0.034866566	0.013254885	0.126346377	-0.017993544	0.020782043	0.126225818	-0.02982685	-0.097029497	0.058288922	-0.034707022	-0.107013319	-0.02982685	-0.137284871	0.216651947	1	0.482800326	-0.173851198	0.577341698	-0.02982685	-0.15591584	0.779829702	0.037825789	-0.037139031	0.302722361	0.083372318	-0.037504897	-0.146277471	-0.111105219	-0.051909084	-0.156716256	0.285187229	-0.02982685	0.072351481	-0.006368132	-0.013494125	-0.018881757	0.00607634	-0.032494383	-0.177271645	0.054390994	0.010000807	-0.002066773	-0.061221877	-0.174752018	-0.077830743	0.072166653	0.38787905
0.124253051	0.125020621	-0.05782954	0.122529553	0.118188169	-0.065570884	-0.086345756	-0.031340247	-0.107299907	0.124253051	0.003941409	0.215492111	-0.069786316	-0.069786316	0.124253051	-0.004543906	-0.118136333	0.482800326	1	-0.097609844	0.519012349	0.124253051	-0.017707546	0.732140972	0.01179183	0.124009606	0.072370994	-0.000873498	0.183499643	0.104577397	0.094579019	-0.101554006	-0.045608528	0.009597212	0.124253051	0.255373229	0.051218277	0.176364434	-0.06822883	-0.073307137	0.234405998	0.016578824	0.025733033	-0.064663863	0.149605727	0.017797652	0.113960576	0.036583552	0.119771165	-0.043222869
0.309595067	0.3095019	0.235243783	0.226300365	0.260582322	-0.153038256	0.071397289	-0.141477039	-0.112135832	0.309595067	0.284403598	0.220541653	-0.05196394	0.259278408	0.309595067	-0.418333174	-0.122327843	-0.173851198	-0.097609844	1	-0.108821591	0.309595067	0.183075127	-0.019434969	0.058828504	0.312252426	-0.060985457	0.319444308	-0.242370153	-0.003041793	0.008196008	0.082445322	0.536394044	-0.103396989	0.309595067	0.079101257	-0.112162501	0.068581861	0.072877414	-0.080456895	-0.031410078	0.289139343	0.402641897	-0.042828264	-0.049510521	-0.136527321	0.432239113	-0.130717348	0.109121047	0.212452524
-0.094145324	-0.09343508	-0.131871099	-0.009129744	-0.098757359	-0.009470298	-0.133913073	-0.128801143	-0.052135297	-0.094145324	-0.180973847	0.037586104	-0.06922893	-0.06922893	-0.094145324	-0.22795645	0.301352846	0.577341698	0.519012349	-0.108821591	1	-0.094145324	-0.174596537	0.789970422	-0.001002656	-0.094565731	-0.206587918	0.044316396	0.060904744	-0.152834394	-0.106071523	-0.201485782	-0.180389417	0.016320958	-0.094145324	0.118360759	0.002419485	-0.02090818	0.038364598	-0.005194402	0.066438225	-0.103964798	0.060953425	-0.0932037	0.045936683	-0.095844151	-0.113050369	-0.119243034	0.148844599	-0.030266574
1	0.999885795	0.289672747	0.748467313	0.923885449	-0.45693696	0.225219413	-0.147449681	-0.282030284	1	0.841927037	0.817930974	0.077124697	-0.033053442	1	0.696225644	-0.097919221	-0.02982685	0.124253051	0.309595067	-0.094145324	1	0.635291359	0.108913223	0.101424636	0.99967136	0.252185518	0.495500937	0.287317986	0.255088848	0.319752219	0.416865131	0.500771919	0.013636809	1	0.21018311	0.153639796	0.459430809	0.121965923	0.153929927	0.401981843	0.200235155	0.513643002	0.156124296	0.467668985	0.17702248	0.241092998	0.130917798	0.199857668	0.046965148
0.635291359	0.634095342	-0.064754562	0.671224429	0.528184013	-0.123617892	-0.046244806	-0.079996291	-0.129769606	0.635291359	0.509882052	0.557907397	-0.129112404	-0.153140767	0.635291359	0.493013935	-0.133823781	-0.15591584	-0.017707546	0.183075127	-0.174596537	0.635291359	1	-0.097849387	-0.692130788	0.633132501	0.179696558	0.13556931	0.315662839	0.160232922	0.151325362	0.396596727	0.425844293	0.084726061	0.635291359	-0.07114995	0.190381117	0.362806347	0.196697078	-0.004038501	0.304542427	0.251964858	0.286615717	-0.001759449	0.361952418	0.189803654	0.165846591	0.1706926	0.0503748	-0.127356723
0.108913223	0.109990694	-0.07346977	0.144352577	0.088658574	-0.004022638	-0.012870389	-0.10524271	-0.062873105	0.108913223	0.030882887	0.162105844	-0.09942005	-0.09942005	0.108913223	-0.130855332	0.157281471	0.779829702	0.732140972	-0.019434969	0.789970422	0.108913223	-0.097849387	1	0.054956915	0.107062692	0.058389553	0.173270202	0.025473241	-0.099766509	-0.094252053	-0.036743473	-0.058646736	0.072269071	0.108913223	0.116727119	-0.025480667	0.116654108	0.066293907	-0.013676135	0.109120968	-0.107128032	0.166093098	0.066764683	0.125173703	-0.047088161	-0.046386361	-0.088518248	0.166880117	0.163514932
0.101424636	0.102699868	0.376144912	-0.193374235	0.173306391	-0.274266496	0.27914615	-0.017073619	-0.088003854	0.101424636	0.129190514	0.019450281	0.261904298	0.187979698	0.101424636	0.040638481	0.054526045	0.037825789	0.01179183	0.058828504	-0.001002656	0.101424636	-0.692130788	0.054956915	1	0.104286373	-0.005632351	0.265269225	-0.145358366	0.051037362	0.123778442	-0.116796903	-0.07102651	-0.111539059	0.101424636	0.274444578	-0.099210035	-0.058818366	-0.154274965	0.155308409	-0.03571694	-0.121177374	0.08478101	0.14005176	-0.051316444	-0.072180216	0.020694577	-0.083780152	0.095364272	0.183759441
0.99967136	0.999543083	0.290774457	0.742930718	0.92618273	-0.457784652	0.226629628	-0.144286003	-0.280003306	0.99967136	0.839107102	0.820307559	0.078448481	-0.03173197	0.99967136	0.694905878	-0.095683074	-0.037139031	0.124009606	0.312252426	-0.094565731	0.99967136	0.633132501	0.107062692	0.104286373	1	0.244943383	0.49823092	0.283637592	0.255094199	0.320129661	0.419653035	0.502170213	-0.012000643	0.99967136	0.206935562	0.150516249	0.464773812	0.122427167	0.153701678	0.401632951	0.203066263	0.517763007	0.160041966	0.468938536	0.180060928	0.243257142	0.12522165	0.200385516	0.039114359
0.252185518	0.251461231	0.13113568	0.162404801	0.234947224	-0.01885684	0.155387081	-0.027028487	0.000469337	0.252185518	0.269840525	0.135006145	0.189814815	0.074074074	0.252185518	0.254568666	-0.16849923	0.302722361	0.072370994	-0.060985457	-0.206587918	0.252185518	0.179696558	0.058389553	-0.005632351	0.244943383	1	-0.07266673	0.213536282	-0.143089499	0.11813142	0.136987714	0.135055054	0.282685823	0.252185518	0.039993002	-0.04303911	0.321300833	-0.113011638	0.23829686	0.105100013	0.117133013	-0.177053918	0.119905302	0.043007707	-0.066119067	-0.030240614	-0.042876218	0.121018033	0.43719546
0.495500937	0.496616305	-0.011433004	0.236872536	0.561786053	-0.278141594	0.212753066	0.129520305	0.08573072	0.495500937	0.474611463	0.342945231	-0.016167478	0.049023966	0.495500937	0.209961119	-0.170834181	0.083372318	-0.000873498	0.319444308	0.044316396	0.495500937	0.13556931	0.173270202	0.265269225	0.49823092	-0.07266673	1	-0.522911458	-0.123091681	-0.084963913	0.089554907	0.070306938	-0.106077572	0.495500937	0.216533303	-0.17441448	0.109040639	0.185189503	0.129291086	0.13826964	-0.011336661	0.47695565	0.219690216	0.201993115	0.208953289	0.075797514	-0.177891317	0.243531026	0.182465985
0.287317986	0.284873864	0.219159003	0.33412454	0.171477888	-0.140239297	0.116964537	-0.287195209	-0.371321133	0.287317986	0.136255685	0.351376282	0.105151555	-0.159380659	0.287317986	0.423520135	0.178003652	-0.037504897	0.183499643	-0.242370153	0.060904744	0.287317986	0.315662839	0.025473241	-0.145358366	0.283637592	0.213536282	-0.522911458	1	0.193250552	0.034120405	0.095916936	-0.066442396	0.143788865	0.287317986	0.140084975	0.317594015	0.130073605	-0.07302081	0.005904913	0.212866624	0.271956287	-0.104824654	-0.177424423	0.071832148	-0.10440028	0.042117981	0.3239187	-0.097174517	-0.259422528
0.255088848	0.255148919	0.229307212	0.238401482	0.179987522	-0.191055125	0.061205608	-0.084122023	-0.118685187	0.255088848	0.208280863	0.220327756	-0.117073226	5.69E-18	0.255088848	0.269848428	-0.173411883	-0.146277471	0.104577397	-0.003041793	-0.152834394	0.255088848	0.160232922	-0.099766509	0.051037362	0.255094199	-0.143089499	-0.123091681	0.193250552	1	0.114895605	-0.130614369	0.187803833	1.07E-17	0.255088848	0	0.171847126	0.076811943	-0.210459436	-0.215214548	0.081359691	0.062578272	0.170211674	0.277814178	0.200782344	-0.089571795	-1.38E-17	0.511436764	0.046367907	-0.153551649
0.319752219	0.321496182	0.144343479	0.182558463	0.318438152	-0.11077394	-0.251650264	-0.102313583	-0.101860059	0.319752219	0.274169284	0.246880381	0.207379059	0.061337468	0.319752219	0.310374297	-0.112486697	-0.111105219	0.094579019	0.008196008	-0.106071523	0.319752219	0.151325362	-0.094252053	0.123778442	0.320129661	0.11813142	-0.084963913	0.034120405	0.114895605	1	0.221022601	0.385423517	-0.014460518	0.319752219	-0.111439442	0.230089001	0.375181236	-0.054717841	0.12732997	0.144117461	-0.103042518	0.077546064	-0.060993849	0.308905015	0.159408973	0.02861819	-0.072985559	0.238305287	-0.037032258
0.416865131	0.418246262	-0.024361333	0.462606754	0.334105594	-0.055335784	-0.086644655	0.090766676	-0.089129707	0.416865131	0.381831403	0.304295762	0.131373464	-0.020211302	0.416865131	0.349395946	0.136857152	-0.051909084	-0.101554006	0.082445322	-0.201485782	0.416865131	0.396596727	-0.036743473	-0.116796903	0.419653035	0.136987714	0.089554907	0.095916936	-0.130614369	0.221022601	1	0.112876945	-0.108401105	0.416865131	-0.192782088	0.163170509	0.144393959	0.35950866	0.063692976	0.255165081	0.10083169	0.21399963	0.086330373	0.223863188	0.520604724	0.264039345	-0.095356962	-0.016009737	-0.030927013
0.500771919	0.500916035	0.231062753	0.368872316	0.449421692	-0.176220723	-0.001553055	-0.13563252	-0.134516506	0.500771919	0.442933225	0.388724226	-0.095308709	0.059413221	0.500771919	0.10444939	-0.095861931	-0.156716256	-0.045608528	0.536394044	-0.180389417	0.500771919	0.425844293	-0.058646736	-0.07102651	0.502170213	0.135055054	0.070306938	-0.066442396	0.187803833	0.385423517	0.112876945	1	-0.054130719	0.500771919	-0.040319669	-0.034520744	0.429153208	-0.01452181	0.070862155	0.112971405	0.00573403	0.311798561	0.054212964	0.317536025	-0.116166825	0.258723691	-0.001946609	0.018628821	0.161262642
0.013636809	0.014185621	-0.04273518	0.216567311	-0.088849511	0.032690358	-0.054821169	-0.123519904	-0.079293055	0.013636809	0.110680446	-0.092029453	-0.051571062	-0.051571062	0.013636809	0.052047134	-0.087301014	0.285187229	0.009597212	-0.103396989	0.016320958	0.013636809	0.084726061	0.072269071	-0.111539059	-0.012000643	0.282685823	-0.106077572	0.143788865	1.07E-17	-0.014460518	-0.108401105	-0.054130719	1	0.013636809	0.126842618	0.121959674	-0.20802789	-0.017891004	0.009028816	0.01393745	-0.110263569	-0.160280527	-0.152680964	-0.049136193	-0.11836983	-0.084215192	0.222285375	-0.020425184	0.30625845
1	0.999885795	0.289672747	0.748467313	0.923885449	-0.45693696	0.225219413	-0.147449681	-0.282030284	1	0.841927037	0.817930974	0.077124697	-0.033053442	1	0.696225644	-0.097919221	-0.02982685	0.124253051	0.309595067	-0.094145324	1	0.635291359	0.108913223	0.101424636	0.99967136	0.252185518	0.495500937	0.287317986	0.255088848	0.319752219	0.416865131	0.500771919	0.013636809	1	0.21018311	0.153639796	0.459430809	0.121965923	0.153929927	0.401981843	0.200235155	0.513643002	0.156124296	0.467668985	0.17702248	0.241092998	0.130917798	0.199857668	0.046965148
0.21018311	0.210470605	0.23556356	0.084289935	0.200045672	-0.276502792	0.181901754	-0.087556978	-0.234139627	0.21018311	0.229332161	0.113994265	0.071237535	-0.022496064	0.21018311	0.094110635	-0.038081999	0.072351481	0.255373229	0.079101257	0.118360759	0.21018311	-0.07114995	0.116727119	0.274444578	0.206935562	0.039993002	0.216533303	0.140084975	0	-0.111439442	-0.192782088	-0.040319669	0.126842618	0.21018311	1	-0.084387193	0.141583842	-0.078752703	0.112247359	0.092932903	-0.048098607	-0.022515563	-0.028470958	0.032150906	-0.290684116	0.146943672	-0.099584837	-0.127706686	-0.009835177
0.153639796	0.154430876	0.171243397	0.087457967	0.133281283	-0.160988489	-0.084733071	0.004577774	-0.118322302	0.153639796	-0.005181386	0.266896441	0.183482521	-0.071354314	0.153639796	0.227985894	-0.120790685	-0.006368132	0.051218277	-0.112162501	0.002419485	0.153639796	0.190381117	-0.025480667	-0.099210035	0.150516249	-0.04303911	-0.17441448	0.317594015	0.171847126	0.230089001	0.163170509	-0.034520744	0.121959674	0.153639796	-0.084387193	1	-0.040127731	0.087764887	-0.05889262	0.275092382	-0.15256194	-0.114373252	0.076713879	-0.0437049	0.096186994	-0.116521106	0.099748085	0.052483822	-0.170462666
0.459430809	0.461852762	0.127684562	0.287498045	0.459334592	-0.092831005	0.164517007	-0.08048252	-0.051424824	0.459430809	0.423050012	0.339548084	0.08505022	-0.14276287	0.459430809	0.373502442	-0.273810588	-0.013494125	0.176364434	0.068581861	-0.02090818	0.459430809	0.362806347	0.116654108	-0.058818366	0.464773812	0.321300833	0.109040639	0.130073605	0.076811943	0.375181236	0.144393959	0.429153208	-0.20802789	0.459430809	0.141583842	-0.040127731	1	-0.133349873	0.046265942	0.270196104	0.019483395	-0.007680355	0.093909825	0.32341516	0.001549315	0.138886428	-0.145432786	0.009624259	-0.112214703
0.121965923	0.123537825	0.101865441	0.214717282	0.035383595	-0.088314363	-0.137881412	-0.095603077	-0.147672404	0.121965923	0.134927298	0.06864569	0.051249464	-0.145863858	0.121965923	0.055444538	0.170176413	-0.018881757	-0.06822883	0.072877414	0.038364598	0.121965923	0.196697078	0.066293907	-0.154274965	0.122427167	-0.113011638	0.185189503	-0.07302081	-0.210459436	-0.054717841	0.35950866	-0.01452181	-0.017891004	0.121965923	-0.078752703	0.087764887	-0.133349873	1	0.173928701	0.047030939	-0.171388044	0.061677263	-0.133375264	0.01126841	0.318711454	0.083690024	0.203906951	0.051525216	-0.117631672
0.153929927	0.152345479	0.110457786	0.112301785	0.128811998	-0.175322209	-0.046908575	-0.073710296	-0.173048678	0.153929927	0.216916756	0.030789304	0.153190838	-0.12036423	0.153929927	0.205190046	0.074093133	0.00607634	-0.073307137	-0.080456895	-0.005194402	0.153929927	-0.004038501	-0.013676135	0.155308409	0.153701678	0.23829686	0.129291086	0.005904913	-0.215214548	0.12732997	0.063692976	0.070862155	0.009028816	0.153929927	0.112247359	-0.05889262	0.046265942	0.173928701	1	0.144480774	-0.023395414	-0.152170811	-0.09792813	-0.117287764	0.184179433	-0.178685422	-0.175908543	0.251357968	0.24636989
0.401981843	0.403659282	0.057806026	0.278837342	0.397048676	-0.172029175	0.025987235	-0.026007739	-0.087330583	0.401981843	0.315630524	0.356153701	-0.028956126	-0.028956126	0.401981843	0.380375947	-0.151138167	-0.032494383	0.234405998	-0.031410078	0.066438225	0.401981843	0.304542427	0.109120968	-0.03571694	0.401632951	0.105100013	0.13826964	0.212866624	0.081359691	0.144117461	0.255165081	0.112971405	0.01393745	0.401981843	0.092932903	0.275092382	0.270196104	0.047030939	0.144480774	1	0.110063648	-0.078554372	-0.11026759	0.213814715	0.087385625	0.149736327	-0.043851747	0.055430285	-0.2368379
0.200235155	0.197297708	-0.101786844	0.233013679	0.167180388	0.05647137	0.118765018	-0.16336601	-0.08052972	0.200235155	0.172328271	0.166573629	-0.089087081	-0.089087081	0.200235155	-0.000725076	0.006283718	-0.177271645	0.016578824	0.289139343	-0.103964798	0.200235155	0.251964858	-0.107128032	-0.121177374	0.203066263	0.117133013	-0.011336661	0.271956287	0.062578272	-0.103042518	0.10083169	0.00573403	-0.110263569	0.200235155	-0.048098607	-0.15256194	0.019483395	-0.171388044	-0.023395414	0.110063648	1	0.251067895	0.013086864	-0.111406227	-0.015146626	0.21821789	-0.070052169	0.08232873	-0.079519787
0.513643002	0.515366205	0.132443523	0.365429562	0.490444574	-0.268997159	0.147680655	-0.059141839	-0.077099862	0.513643002	0.415028678	0.449604017	-0.184370196	-0.085600448	0.513643002	0.144698992	0.259160528	0.054390994	0.025733033	0.402641897	0.060953425	0.513643002	0.286615717	0.166093098	0.08478101	0.517763007	-0.177053918	0.47695565	-0.104824654	0.170211674	0.077546064	0.21399963	0.311798561	-0.160280527	0.513643002	-0.022515563	-0.114373252	-0.007680355	0.061677263	-0.152170811	-0.078554372	0.251067895	1	-0.036161503	0.414068363	0.105795129	0.075268817	-0.081693101	-0.112140128	0.095719402
0.156124296	0.155473654	0.138968859	0.048015557	0.162267428	-0.185969651	0.103530708	0.115449236	-0.045679059	0.156124296	0.154125993	0.096162288	0.135599713	0.064974862	0.156124296	0.19837947	-0.218787167	0.010000807	-0.064663863	-0.042828264	-0.0932037	0.156124296	-0.001759449	0.066764683	0.14005176	0.160041966	0.119905302	0.219690216	-0.177424423	0.277814178	-0.060993849	0.086330373	0.054212964	-0.152680964	0.156124296	-0.028470958	0.076713879	0.093909825	-0.133375264	-0.09792813	-0.11026759	0.013086864	-0.036161503	1	-0.052486495	-0.139048811	-0.078424331	0.044921399	0.383770474	0.005249067
0.467668985	0.470299137	0.060561412	0.39127393	0.428107119	-0.154202853	-0.001556607	-0.093599953	-0.076970545	0.467668985	0.522141584	0.248619993	-0.014887283	-0.0893237	0.467668985	0.45655742	-0.088205712	-0.002066773	0.149605727	-0.049510521	0.045936683	0.467668985	0.361952418	0.125173703	-0.051316444	0.468938536	0.043007707	0.201993115	0.071832148	0.200782344	0.308905015	0.223863188	0.317536025	-0.049136193	0.467668985	0.032150906	-0.0437049	0.32341516	0.01126841	-0.117287764	0.213814715	-0.111406227	0.414068363	-0.052486495	1	0.174648847	2.70E-20	0.033818408	-0.212264741	-0.039051916
0.17702248	0.178075961	-0.239353158	0.271782945	0.146408513	0.096452168	-0.101663702	0.176569245	0.041474471	0.17702248	0.205252535	0.091448482	-0.095636507	-0.095636507	0.17702248	0.283331033	-0.049468313	-0.061221877	0.017797652	-0.136527321	-0.095844151	0.17702248	0.189803654	-0.047088161	-0.072180216	0.180060928	-0.066119067	0.208953289	-0.10440028	-0.089571795	0.159408973	0.520604724	-0.116166825	-0.11836983	0.17702248	-0.290684116	0.096186994	0.001549315	0.318711454	0.184179433	0.087385625	-0.015146626	0.105795129	-0.139048811	0.174648847	1	0.190879042	-0.005570534	-0.079964035	0.045296167
0.241092998	0.241869622	-0.005125779	0.236468445	0.208216395	-0.04863677	0.010671562	0.030556617	-0.093120612	0.241092998	0.195985765	0.197671769	-0.068041382	0.272165527	0.241092998	-0.073099787	-0.115182457	-0.174752018	0.113960576	0.432239113	-0.113050369	0.241092998	0.165846591	-0.046386361	0.020694577	0.243257142	-0.030240614	0.075797514	0.042117981	-1.38E-17	0.02861819	0.264039345	0.258723691	-0.084215192	0.241092998	0.146943672	-0.116521106	0.138886428	0.083690024	-0.178685422	0.149736327	0.21821789	0.075268817	-0.078424331	2.70E-20	0.190879042	1	-0.023779213	-0.188638819	0.156173762
0.130917798	0.132258114	0.171677833	0.266083698	0.006183105	0.002356731	0.084121888	-0.10299729	-0.091894895	0.130917798	0.082653337	0.13609217	-0.032763902	0.058246937	0.130917798	0.233953371	0.060085674	-0.077830743	0.036583552	-0.130717348	-0.119243034	0.130917798	0.1706926	-0.088518248	-0.083780152	0.12522165	-0.042876218	-0.177891317	0.3239187	0.511436764	-0.072985559	-0.095356962	-0.001946609	0.222285375	0.130917798	-0.099584837	0.099748085	-0.145432786	0.203906951	-0.175908543	-0.043851747	-0.070052169	-0.081693101	0.044921399	0.033818408	-0.005570534	-0.023779213	1	0.023069225	-0.133692807
0.199857668	0.194841643	0.135507065	0.084235782	0.197891927	-0.245493451	-0.100941129	-0.029644272	-0.131327976	0.199857668	0.07829052	0.249964074	0.148522131	0.148522131	0.199857668	0.07414072	-0.097775472	0.072166653	0.119771165	0.109121047	0.148844599	0.199857668	0.0503748	0.166880117	0.095364272	0.200385516	0.121018033	0.243531026	-0.097174517	0.046367907	0.238305287	-0.016009737	0.018628821	-0.020425184	0.199857668	-0.127706686	0.052483822	0.009624259	0.051525216	0.251357968	0.055430285	0.08232873	-0.112140128	0.383770474	-0.212264741	-0.079964035	-0.188638819	0.023069225	1	0.055914701
0.046965148	0.045964412	-0.040826124	0.012612311	0.064746926	0.059148867	0.161185775	0.065446516	0.066251428	0.046965148	0.195993022	-0.133053797	-0.132069462	0.209489491	0.046965148	-0.161013868	-0.079020812	0.38787905	-0.043222869	0.212452524	-0.030266574	0.046965148	-0.127356723	0.163514932	0.183759441	0.039114359	0.43719546	0.182465985	-0.259422528	-0.153551649	-0.037032258	-0.030927013	0.161262642	0.30625845	0.046965148	-0.009835177	-0.170462666	-0.112214703	-0.117631672	0.24636989	-0.2368379	-0.079519787	0.095719402	0.005249067	-0.039051916	0.045296167	0.156173762	-0.133692807	0.055914701	1
-0.083930761	-0.083204298	0.207230348	-0.034950625	-0.136581904	-0.2585159	-0.182532752	-0.300924617	-0.257420662	-0.083930761	-0.040334644	-0.104390599	0.149885943	-0.070534562	-0.083930761	-0.085250607	-0.119402985	-0.028152513	0.029534083	0.003665254	0.144398239	-0.083930761	-0.208396303	0.00701255	0.193075832	-0.091020156	-0.070534562	0.038846015	-0.017912317	-0.074319378	0.134736813	-0.312205378	-0.122053716	0.276453213	-0.083930761	0.199930497	0.202755793	-0.177398409	0.295306129	0.189863654	0.002042408	0.006283718	-0.075240153	-0.129120295	-0.119707753	-0.161896298	-0.115182457	-0.132496615	0.111743397	-0.175387656
0.638969623	0.638128625	0.077658512	0.542651445	0.575421848	-0.216197178	0.109957505	-0.099622229	-0.152549894	0.638969623	0.513742909	0.546185561	-0.05456829	0.153028464	0.638969623	0.448029885	-0.217884061	-0.096918419	-0.021855297	0.244399542	-0.196252912	0.638969623	0.571330778	-0.123465014	-0.118823306	0.63099025	0.228817755	0.208602617	0.402719637	0.173322395	-0.002827348	0.281382383	0.199387789	0.311758287	0.638969623	0.205378084	0.276572404	0.158948587	-0.081596989	-0.201247747	0.377709319	0.242643756	0.198153352	0.010697023	0.111895632	0.00332788	0.230522774	0.262842815	0.01832344	0.005315964
0.293808432	0.292126859	0.282843838	0.161868967	0.262030059	-0.030985641	0.145951923	-0.208474494	-0.215804476	0.293808432	0.281480954	0.199757537	0.219213456	-0.103159274	0.293808432	0.111458158	0.12096839	-0.104576091	0.01319836	0.236395213	-0.120387075	0.293808432	0.064133485	-0.001953543	0.197404666	0.297656349	0.12369561	0.031930784	0.140094652	0.066424539	0.22718841	-0.003127475	0.335436417	-0.149847605	0.293808432	0.157032516	-0.242382577	0.390743841	-0.030704441	0.018060635	0.009210203	0.047482486	0.037699357	0.011511261	0.193505928	-0.140861594	0.305330829	-0.006008712	0.09107742	-0.003993297
0.183818908	0.185283651	-0.001320215	0.098971747	0.20331117	-0.147252129	0.137124962	0.115430709	0.079652198	0.183818908	0.14648756	0.164053241	-0.134358264	0.011683327	0.183818908	0.251608576	0.081583758	-0.000405494	-0.029352109	-0.10115999	-0.084579907	0.183818908	0.09796397	-0.07168466	0.059816376	0.184996759	0.076590701	0.057544406	0.111911221	0.213377552	-0.099099099	0.204020862	-0.042689863	-0.045791642	0.183818908	0.006307893	0.270104479	0.018737769	-0.138729072	-0.135000451	-0.042626291	0.024980004	0.194788328	0.209517833	-0.058441489	0.213041898	0.066775777	0.111264698	-0.261441722	0.052994438
0.358304093	0.356654869	-0.054125044	0.126114268	0.436109818	-0.033745268	-0.144315965	0.111798473	0.126825352	0.358304093	0.183135796	0.409489516	0.321422897	0.00630241	0.358304093	0.314233646	-0.122692408	0.136492434	0.204077388	-0.012608675	-0.064324425	0.358304093	0.154004954	0.077696651	0.126512665	0.356445056	0.251396122	0.020194748	0.061619357	0.061978849	0.763869943	0.132984623	0.332695684	0.07280492	0.358304093	-0.08166494	0.242069304	0.274289776	-0.067381751	0.216817299	0.132125201	-0.070744374	-0.006971859	0.022219729	0.137360912	0.094831165	0.010291792	-0.118939125	0.376915058	0.054418852
0.298126859	0.300080414	0.057367653	0.391773424	0.192880941	-0.100571901	-0.021198595	0.073283409	-0.110787507	0.298126859	0.319217757	0.179256805	-0.054394159	-0.178017249	0.298126859	0.363184853	0.117192774	-0.182607481	-0.022085632	-0.071048807	-0.149061033	0.298126859	0.385618048	-0.087649634	-0.207048369	0.298551546	0.06922893	-0.035032235	0.131384719	0.09725825	0.088739575	0.681213834	0.151010033	-0.016320958	0.298126859	-0.118360759	0.118554787	0.147078232	0.289138067	0.044152419	0.363119266	-0.072246724	0.110966492	-0.040902343	0.360426278	0.411120963	0.193800633	0.011233039	-0.148844599	-0.10485206
0.425487141	0.423536889	-0.000679092	0.317080156	0.415302736	-0.203401064	0.369008983	-0.023277778	-0.000913862	0.425487141	0.179084038	0.535961375	0.081130482	0.081130482	0.425487141	0.31211029	-0.172628839	-0.049745755	0.072974278	0.117282868	0.014442625	0.425487141	0.319845583	0.039945888	-0.021019944	0.427689099	0.006009665	0.247271948	0.254892577	-0.101314211	-0.048341572	0.055751591	0.175536464	-0.085539251	0.425487141	0.135058619	0.028669382	0.31083602	-0.067805651	-0.049713786	0.160791363	0.093156736	0.145306701	-0.073036209	0.101456247	0.100005351	0.132485522	0.073640632	-0.146381201	-0.198532791
0.032933042	0.034258429	0.100758356	-0.069983296	0.06556897	-0.0306004	-0.056901934	0.021886282	-0.022232653	0.032933042	0.099088574	-0.040862204	-0.124544679	-0.124544679	0.032933042	0.013750579	-0.038958254	-0.056757288	-0.117902281	0.050438083	-0.014138093	0.032933042	-0.019527397	-0.035685457	0.063682119	0.036885781	-0.109503051	0.016063402	-0.055263467	0.213007161	0.022016239	-0.099812854	0.137375193	-0.154149633	0.032933042	-0.115968708	-0.014572144	-0.041843871	-0.000512336	-0.06825816	-0.039512849	-0.073325605	0.231905238	-0.007709841	0.197344128	-0.009666913	-0.114954257	-0.133416886	-0.027880503	-0.010061481
0.115852253	0.1175482	0.001320215	-0.03552832	0.181585871	-0.207287508	0.076655602	0.041974803	-0.035236474	0.115852253	0.046519698	0.150817976	-0.011683327	-0.011683327	0.115852253	0.164886345	0.103833874	0.020680169	0.029352109	-0.096151318	0.049916011	0.115852253	-0.035080174	0.104872002	0.138584476	0.120859606	-0.173951762	0.055789557	0.064253916	0.032827316	0.017199017	0.121845793	0.034013061	-0.195216998	0.115852253	-0.085156555	0.158632789	0.066433908	0.000552705	0.058295649	0.110287071	-0.129063356	0.063698553	0.067726937	0.121057371	-0.06406155	-0.162169745	-0.085745272	0.076350238	-0.180691879
0.095457662	0.096025742	0.022015093	0.356589279	-0.063679678	0.079059659	0.079984984	-0.277919784	-0.209995893	0.095457662	0.125243663	0.033608026	-0.051571062	-0.051571062	0.095457662	0.194757017	0.094576099	-0.072788372	-0.086374907	-0.114562971	-0.085685027	0.095457662	0.183859517	-0.074222289	-0.137681026	0.088004719	0.091681889	-0.170627819	0.280210938	0.193202901	-0.014460518	0.100062559	-0.054130719	0.290780142	0.095457662	-0.25987268	-0.088315626	-0.145368887	-0.099213752	-0.081259347	0.213043874	0.196024123	0.138547574	-0.152680964	0.135124531	0.100833559	-0.084215192	0.222285375	-0.156593079	-0.069518789
1	0.999885795	0.289672747	0.748467313	0.923885449	-0.45693696	0.225219413	-0.147449681	-0.282030284	1	0.841927037	0.817930974	0.077124697	-0.033053442	1	0.696225644	-0.097919221	-0.02982685	0.124253051	0.309595067	-0.094145324	1	0.635291359	0.108913223	0.101424636	0.99967136	0.252185518	0.495500937	0.287317986	0.255088848	0.319752219	0.416865131	0.500771919	0.013636809	1	0.21018311	0.153639796	0.459430809	0.121965923	0.153929927	0.401981843	0.200235155	0.513643002	0.156124296	0.467668985	0.17702248	0.241092998	0.130917798	0.199857668	0.046965148
0.389454616	0.386274624	0.318478512	0.245265719	0.340428451	-0.454074125	0.068075552	-0.204403798	-0.237733268	0.389454616	0.244571783	0.392292242	0.378070125	0.079835196	0.389454616	0.302571408	0.008932154	0.033059011	-0.112196554	0.081385517	0.007405508	0.389454616	0.111560036	-0.036284431	0.232675693	0.385473522	0.281207499	0.30089747	0.044670287	-0.159858474	0.202501228	0.06320756	0.169667177	0.155601232	0.389454616	0.154577938	-0.020429135	0.151453817	-0.111219641	0.383649121	0.079395557	0.113469552	0.227821789	0.024824289	0.121967685	-0.097589622	0.070429948	-0.247901402	0.169727389	0.258065877
0.878388742	0.8799155	0.147722529	0.68143396	0.82158876	-0.258085812	0.208020281	-0.053248221	-0.181365109	0.878388742	0.782775758	0.680193645	-0.1128553	-0.077141598	0.878388742	0.595250757	-0.110435168	-0.049382328	0.192474163	0.292280017	-0.105565331	0.878388742	0.628531438	0.136507587	-0.011151872	0.880099512	0.12655878	0.379239633	0.287262179	0.358572714	0.24040557	0.41761643	0.453032562	-0.066009882	0.878388742	0.146886184	0.176606324	0.417815405	0.189496022	-0.032763546	0.393135042	0.15746945	0.4367621	0.155807983	0.442017494	0.241910872	0.223949692	0.270094959	0.127868395	-0.083169874
1	0.999885795	0.289672747	0.748467313	0.923885449	-0.45693696	0.225219413	-0.147449681	-0.282030284	1	0.841927037	0.817930974	0.077124697	-0.033053442	1	0.696225644	-0.097919221	-0.02982685	0.124253051	0.309595067	-0.094145324	1	0.635291359	0.108913223	0.101424636	0.99967136	0.252185518	0.495500937	0.287317986	0.255088848	0.319752219	0.416865131	0.500771919	0.013636809	1	0.21018311	0.153639796	0.459430809	0.121965923	0.153929927	0.401981843	0.200235155	0.513643002	0.156124296	0.467668985	0.17702248	0.241092998	0.130917798	0.199857668	0.046965148
0.448676768	0.446429505	0.245807098	0.24242634	0.439336649	-0.300918383	0.0988711	-0.039462332	-0.047615465	0.448676768	0.314109373	0.427901541	0.319605308	-0.088649648	0.448676768	0.36782135	0.022707769	0.117780734	-0.022575416	0.035923281	0.046512911	0.448676768	0.138168386	0.095513285	0.230836995	0.446975332	0.23968238	0.44594486	-0.053368828	-0.08521295	0.214994258	0.07581825	0.140267491	0.066731604	0.448676768	0.141068228	-0.018643681	0.209296762	-0.122722847	0.385149953	0.127536903	-0.009421625	0.254136254	0.198871532	0.15725892	-0.074567991	-0.144764268	-0.093487802	0.300595092	0.169477859
0.827233939	0.828520084	0.166801003	0.677873272	0.748671122	-0.317701402	0.187679449	-0.138758239	-0.28292446	0.827233939	0.736482874	0.638323589	-0.115377616	0.01906664	0.827233939	0.541086163	-0.122899248	-0.107135029	0.152028501	0.320853207	-0.133678899	0.827233939	0.617871766	0.0607705	-0.032613517	0.827939052	0.129066486	0.269304053	0.352278115	0.336546031	0.219540317	0.414767677	0.467327902	-0.026826083	0.827233939	0.144470518	0.182155755	0.378069571	0.212453172	-0.071383913	0.365742387	0.22804677	0.410017671	0.048161937	0.419924022	0.243253595	0.358459642	0.204003787	0.03272323	-0.05445019
1	0.999885795	0.289672747	0.748467313	0.923885449	-0.45693696	0.225219413	-0.147449681	-0.282030284	1	0.841927037	0.817930974	0.077124697	-0.033053442	1	0.696225644	-0.097919221	-0.02982685	0.124253051	0.309595067	-0.094145324	1	0.635291359	0.108913223	0.101424636	0.99967136	0.252185518	0.495500937	0.287317986	0.255088848	0.319752219	0.416865131	0.500771919	0.013636809	1	0.21018311	0.153639796	0.459430809	0.121965923	0.153929927	0.401981843	0.200235155	0.513643002	0.156124296	0.467668985	0.17702248	0.241092998	0.130917798	0.199857668	0.046965148
0.615670507	0.61761349	0.334704026	0.453030996	0.54539947	-0.33718683	0.224979498	-0.069508097	-0.181827469	0.615670507	0.585164304	0.429410663	0.133532124	-0.048557136	0.615670507	0.319819418	-0.082198951	0.064883034	0.081326967	0.323839529	-0.087880746	0.615670507	0.491481134	0.192757291	-0.092303148	0.612730196	0.248180918	0.32113464	0.154813479	0.035813866	-0.058290991	0.465184996	0.323473435	0.115190582	0.615670507	0.14582798	0.154429353	0.302654986	0.335376893	-0.011157763	0.307216802	0.107063884	0.282962588	0.199176095	0.262406835	0.074301358	0.35682062	0.136819228	-0.028847237	0.074964763
0.314740353	0.316400202	0.373944506	0.154644544	0.281813135	-0.463877887	0.17100922	-0.075231154	-0.06658972	0.314740353	0.208395662	0.317843599	0.070534562	-0.039675691	0.314740353	0.251015677	0.166044776	-0.078949438	-0.103369291	0.079375651	-0.092080036	0.314740353	0.176194532	-0.107191831	0.088493089	0.312508754	0.070534562	0.162557332	0.06339281	0.16102532	0.112486697	0.055598218	0.187533177	0.087301014	0.314740353	0.176922623	0.120790685	0.177398409	-0.024191745	0.145870856	0.023487688	-0.24192315	0.312107302	-0.13988032	0.245715913	-0.119173664	-0.172773685	0.113238386	-0.076823585	-0.017346032
0.317727006	0.319448468	0.211051984	0.34229872	0.216495699	-0.228808624	0.03254796	-0.188723534	-0.236679338	0.317727006	0.21360807	0.312821966	-0.077821601	0.233464802	0.317727006	0.138331743	0.1317387	-0.097234417	-0.017378825	0.226459351	-0.073885799	0.317727006	0.053853859	-0.079580854	0.247737635	0.321026248	-0.017293689	0.038962963	0.07905147	0.288630964	0.370959815	0.19629491	0.235805232	-0.128426964	0.317727006	-0.140054374	0.076154152	0.102117769	-0.147260873	-0.081747814	-0.05408189	0.110926388	0.447657094	-0.168841388	0.311418837	0.357244131	0.254164284	0.135986097	-0.123287787	0.170116253
0.55059193	0.551654341	0.117715044	0.531525812	0.453958345	-0.088321365	0.113858653	-0.249779635	-0.219549805	0.55059193	0.419384201	0.499314894	0.099420526	-0.11161361	0.55059193	0.417994882	-0.040090806	-0.128778639	-0.142429305	0.173338517	-0.09083039	0.55059193	0.378749906	-0.093142427	0.044977314	0.547448671	0.010838296	0.106668148	0.329682053	0.208192995	0.350046736	0.125569686	0.329114287	0.123053332	0.55059193	0.019918137	0.089947624	0.326970385	-0.126723049	-0.000985249	0.177727218	0.304483167	0.31245302	-0.005596051	0.216485796	0.084677084	0.131720391	0.160124986	0.002228853	-0.120557204
0.174368881	0.170538425	-0.112999894	0.111851415	0.197664774	-0.121407539	0.05436338	0.119187494	0.024701432	0.174368881	0.033150277	0.270166759	-0.109601449	-0.019021739	0.174368881	0.171802886	0.044467441	0.100474314	0.046524211	-0.045491982	0.038269409	0.174368881	0.260216724	-0.006792674	-0.174755919	0.175215659	0.2602657	0.109680353	0.14756297	-0.104347876	-0.056130768	0.072057686	-0.079163812	-0.032885895	0.174368881	0.148669637	0.083763759	-0.013998949	-0.090157919	0.250719167	0.170379525	-0.081017599	-0.074148883	-0.119263878	0.01424001	0.170020457	-0.127207801	-0.155430685	0.198747007	0.105536766
0.291470639	0.293218927	0.432274054	0.206909889	0.210208896	-0.281726198	0.214616979	-0.09166985	-0.28625966	0.291470639	0.22672863	0.26231914	-0.045360921	-0.045360921	0.291470639	0.006645435	-0.076788304	0.001574343	0.240583439	0.319096768	0.05921686	0.291470639	0.03993572	0.201007563	0.19084999	0.294115637	-0.020160409	0.18537744	-0.060117119	-0.076471911	0.241664719	0.099014754	0.381347941	-0.102929679	0.291470639	0.138780134	0.061034865	0.191795544	0.152358761	0.095298892	0.139228515	-0.096985729	0.290322581	-0.090726186	0.145864991	0.098331628	0.259259259	-0.154564881	-0.026948403	0.091721098
0.197380539	0.195984791	-0.118726162	0.05908552	0.262449744	-0.010179417	-0.114377562	0.010452291	0.017190576	0.197380539	0.246609582	0.072658577	-0.009143532	0.073979489	0.197380539	0.261575556	-0.129807835	-0.082625041	0.186555317	-0.105350158	0.014402736	0.197380539	-0.104230827	0.034850869	0.320402289	0.201851112	-0.117665254	0.224566558	-0.119741756	0.249904413	0.259647589	-0.109268793	0.114279353	-0.174213215	0.197380539	0.021242527	-0.132587429	0.079260666	-0.018245952	0.053263186	0.008087253	0.069312553	0.140818603	0.224189295	0.161564862	-0.089883425	-0.11673582	0.030938216	0.284442814	-0.063051648
0.615670507	0.61761349	0.334704026	0.453030996	0.54539947	-0.33718683	0.224979498	-0.069508097	-0.181827469	0.615670507	0.585164304	0.429410663	0.133532124	-0.048557136	0.615670507	0.319819418	-0.082198951	0.064883034	0.081326967	0.323839529	-0.087880746	0.615670507	0.491481134	0.192757291	-0.092303148	0.612730196	0.248180918	0.32113464	0.154813479	0.035813866	-0.058290991	0.465184996	0.323473435	0.115190582	0.615670507	0.14582798	0.154429353	0.302654986	0.335376893	-0.011157763	0.307216802	0.107063884	0.282962588	0.199176095	0.262406835	0.074301358	0.35682062	0.136819228	-0.028847237	0.074964763
0.24129555	0.238636318	0.260611211	0.28723699	0.124714839	-0.257010837	0.071360208	-0.197481508	-0.212975663	0.24129555	0.059863964	0.342797618	0.129633834	0.129633834	0.24129555	0.059084757	0.004302901	0.024172196	0.089402363	0.193866313	0.079638476	0.24129555	0.132960556	0.150470665	0.029119828	0.238531368	-0.061004157	-0.02764775	0.269941115	0.24282642	-0.08837871	-0.004931894	0.15872086	0.108014356	0.24129555	0.127171415	0.190906186	-0.171958964	0.105096158	-0.162874845	0.023846995	-0.107787865	0.125729288	0.133905367	0.078104011	-0.285877001	0.128675022	0.362881305	0.071477021	0.008056786
0.593809186	0.596552351	0.289931705	0.409075203	0.548657471	-0.293488416	0.22126328	-0.023783816	-0.139363207	0.593809186	0.607448209	0.369823991	0.109149626	-0.084607106	0.593809186	0.325299189	-0.088559219	0.06289854	0.063821803	0.295330263	-0.113747084	0.593809186	0.489189134	0.166875251	-0.105616578	0.591382823	0.279583788	0.348736537	0.096143937	-0.023591075	-0.039569884	0.496245131	0.303870814	0.09512613	0.593809186	0.122859021	0.115817172	0.365740806	0.330162487	0.029512146	0.320842612	0.141311868	0.269147037	0.177914417	0.259375263	0.15170071	0.346989082	0.053381532	-0.048857228	0.077721025
1	0.999885795	0.289672747	0.748467313	0.923885449	-0.45693696	0.225219413	-0.147449681	-0.282030284	1	0.841927037	0.817930974	0.077124697	-0.033053442	1	0.696225644	-0.097919221	-0.02982685	0.124253051	0.309595067	-0.094145324	1	0.635291359	0.108913223	0.101424636	0.99967136	0.252185518	0.495500937	0.287317986	0.255088848	0.319752219	0.416865131	0.500771919	0.013636809	1	0.21018311	0.153639796	0.459430809	0.121965923	0.153929927	0.401981843	0.200235155	0.513643002	0.156124296	0.467668985	0.17702248	0.241092998	0.130917798	0.199857668	0.046965148
0.294780953	0.296058537	-0.012699521	0.235942273	0.284967999	-0.004620566	-0.078750312	0.019537141	-0.065327519	0.294780953	0.27733703	0.198621417	0.021751984	0.293651783	0.294780953	0.07010728	-0.078247599	-0.161181097	-0.039467761	0.322070208	-0.12520205	0.294780953	0.321417801	-0.025333119	-0.136726514	0.295534889	0.142596339	0.163290516	0.068099779	-0.137515047	0.12046025	0.155631115	0.203222892	-0.029166096	0.294780953	-0.061656086	0.003991109	0.153815203	-0.013891843	-0.151377297	-0.032122513	0.094953217	0.074765641	0.251818922	-0.031087483	-0.12343017	0.168723995	0.064616308	0.342449008	-0.09450432
0.36841927	0.367932796	0.205254459	0.285609544	0.315294065	-0.183978447	0.114925164	-0.07299861	-0.129213468	0.36841927	0.202844093	0.411368953	0.118686066	0.054182769	0.36841927	0.299370254	0.132669595	-0.066803326	-0.211748087	0.087684276	-0.040112897	0.36841927	0.221956835	-0.057606353	0.070757316	0.371483578	0.240525627	0.037171412	0.286088435	-0.068870675	0.16440824	0.242174498	0.173758688	-0.119221887	0.36841927	-0.086832044	0.234810913	0.152730786	-0.139879393	0.166683653	0.082480529	0.2077902	0.282565454	0.256626081	-0.095874241	-0.040138781	0.025280026	-0.109557604	0.103210334	-0.032712636
0.087873903	0.088919493	0.183001735	0.098285716	0.034491083	-0.352057944	-0.0175017	-0.202658074	-0.221466841	0.087873903	-0.114482218	0.261048712	0.393630721	-0.004905056	0.087873903	0.053056425	-0.125070307	-0.07005371	-0.004792281	0.048444274	0.093721805	0.087873903	0.050095409	-0.008220569	0.019642792	0.090949776	-0.100281139	0.21182945	-0.048443852	-0.21362126	0.075989574	0.066025617	-0.089540381	-0.119902535	0.087873903	0.019420622	0.059099474	0.014481969	0.217773705	0.043796445	0.120868731	-0.065109587	0.006395019	-0.065099026	-0.054329078	-0.06598707	0.102126511	-0.14313794	0.175327912	-0.213240546
0.07957857	0.080272681	0.084502081	0.02872259	0.079181864	-0.359271534	0.11490163	-0.159724767	-0.082744185	0.07957857	0.072623279	0.063818808	-0.06383716	-0.06383716	0.07957857	-0.005344131	-0.108065426	-0.069000043	-0.106919045	0.142522432	-0.051950243	0.07957857	0.016057767	-0.100510903	0.073040676	0.081605918	-0.139833779	0.254891921	-0.186287571	0.204990782	-0.049864092	-0.075202101	-0.030883995	-0.079011603	0.07957857	0.047595953	-0.109321361	-0.069141295	-0.137192337	0.019159382	0.087670616	0.269729425	0.243560102	0.223208892	0.058650905	-0.146523911	-0.104245645	-0.070116873	0.010835693	-0.102666414
0.351753023	0.353383197	0.128018992	0.131990697	0.393011283	-0.153860603	0.245045366	-0.014074807	0.048717593	0.351753023	0.423047799	0.155759167	-0.146257145	0.027858504	0.351753023	0.217329641	-0.100214355	-0.158085814	-0.069989124	0.20665027	-0.181014239	0.351753023	0.163974814	-0.15114615	0.147925826	0.354559752	0.240666519	0.217849157	0.067872834	0.01956891	0.190894031	0.021959209	0.182688666	-0.10918864	0.351753023	0.265723629	-0.122677164	0.273154731	-0.116634835	0.117056024	0.200861913	-0.002481833	0.211321144	-0.196907667	0.258796163	-0.06927154	0.102358679	-0.023731586	-0.126886534	0.126363468
0.129901997	0.130549217	0.171240532	0.139260502	0.072294848	-0.137116128	-0.19980367	-0.201921723	-0.138855145	0.129901997	0.165061386	0.050661235	-0.058284783	-0.058284783	0.129901997	0.133367894	0.077523442	-0.00520172	-0.051134038	-0.037534333	0.199608641	0.129901997	0.200325792	0.026489948	-0.144349549	0.127350663	0.242390684	-0.168522927	0.166913057	-0.140370945	0.392233072	0.032311169	0.268621069	0.099621071	0.129901997	0.080918425	0.002036998	0.422469185	0.03229968	0.214288674	0.176485359	-0.124618108	-0.027632512	-0.219601609	0.142798971	-0.133779673	0.040790851	-0.173140414	-0.023084214	-0.002730197
0.150796205	0.152079978	-0.042219917	0.168451625	0.127839252	-0.041241255	0.054487294	-0.128051857	-0.044356236	0.150796205	0.115782529	0.13527736	0.127820083	-0.117987769	0.150796205	0.085466526	-0.147719326	-0.03003003	-0.115275044	0.098736407	0.008168167	0.150796205	0.123910714	-0.127916673	0.003987291	0.149343374	-0.063363802	0.335731384	-0.119696355	-0.041439626	0.070302976	-0.057232475	-0.109239688	0.056791043	0.150796205	0.046891933	0.098621825	0.025803992	-0.064189213	-0.121358333	0.031887041	0.404680658	0.231518628	0.050663841	0.203756013	0.042628211	-0.112392712	0.014603906	0.031153413	-0.132183275
0.142619006	0.144208801	0.275893013	0.151765479	0.06411541	-0.242490975	0.011239401	-0.038957822	-0.254843627	0.142619006	-0.042177527	0.2991568	-0.052803502	-0.147095471	0.142619006	0.076621091	0.110137954	0.23745938	0.364284804	-0.047478889	0.247979217	0.142619006	0.056058401	0.334696872	0.003059052	0.1433002	0.01005781	0.17424911	-0.005926519	-0.084780019	-0.08090473	0.102453843	0.013669343	-0.026453289	0.142619006	0.158156531	0.071049145	0.025295961	0.287982065	-0.023771793	0.236337376	-0.112898637	0.12695746	0.012018806	0.102417691	0.239511559	0.190932893	-0.008567861	0.001493807	-0.012779446
0.057918093	0.059298326	0.125656859	0.049405817	0.031001295	-0.096121453	0.161194028	-0.065576534	-0.037292646	0.057918093	0.064707462	0.034581774	0.01123241	-0.129172721	0.057918093	-0.040590555	-0.040405931	-0.01988202	0.0971997	0.103384373	0.151966774	0.057918093	0.012134544	0.042754684	0.031885496	0.050137329	-0.11357215	0.093986658	0.045193996	-0.189362093	0.180312669	-0.185249659	0.000667354	0.303536087	0.057918093	0.233480958	0.190981458	0.058956829	0.026037319	-0.08554349	0.154167123	0.12408217	0.063015189	-0.255501977	0.124411738	-0.1532566	-0.027513674	-0.040236591	-0.051160021	-0.19458882
0.828223188	0.827285125	0.114307941	0.609909129	0.793815522	-0.238484659	0.148900405	-0.030034318	-0.151393649	0.828223188	0.800103762	0.571589088	-0.074632377	-0.026169795	0.828223188	0.594397996	-0.100702736	0.012682219	0.190205092	0.224387425	-0.147007073	0.828223188	0.525273936	0.119269922	0.079987686	0.825867203	0.186527096	0.364569291	0.229304679	0.404419263	0.188002448	0.343449039	0.471373175	0.092572845	0.828223188	0.197372947	0.05299654	0.357250027	0.113576839	0.096215347	0.286327017	0.116742226	0.377033828	0.117202922	0.48413939	0.233469929	0.206552963	0.260995811	0.111517389	0.15938388
1	0.999885795	0.289672747	0.748467313	0.923885449	-0.45693696	0.225219413	-0.147449681	-0.282030284	1	0.841927037	0.817930974	0.077124697	-0.033053442	1	0.696225644	-0.097919221	-0.02982685	0.124253051	0.309595067	-0.094145324	1	0.635291359	0.108913223	0.101424636	0.99967136	0.252185518	0.495500937	0.287317986	0.255088848	0.319752219	0.416865131	0.500771919	0.013636809	1	0.21018311	0.153639796	0.459430809	0.121965923	0.153929927	0.401981843	0.200235155	0.513643002	0.156124296	0.467668985	0.17702248	0.241092998	0.130917798	0.199857668	0.046965148
0.080723211	0.082282534	-0.17371874	-0.098443218	0.200728023	0.158799258	0.172610558	0.280518935	0.295909197	0.080723211	0.032626068	0.106322237	0.089234337	-0.145592866	0.080723211	0.186690884	0.101368215	-0.047922899	-0.138967911	-0.119035842	-0.102557411	0.080723211	0.007475202	-0.093919764	0.084277927	0.085344853	-0.054271176	-0.012403741	0.147521056	-0.131961496	-0.057285597	0.054675804	0.068084982	-0.18020109	0.080723211	0.027047361	0.152814117	0.074638611	0.090205216	-0.069068882	-0.16917619	-0.185770221	0.079415652	0.020060776	0.124175757	-0.034735123	-0.237752154	0.100943384	-0.243674229	-0.10215206
0.99558828	0.995326922	0.306949332	0.760120023	0.907934271	-0.473342195	0.209688263	-0.174326779	-0.310785119	0.99558828	0.841539199	0.810529137	0.068970289	-0.019453158	0.99558828	0.680870256	-0.10777379	-0.025410613	0.137731065	0.321787482	-0.084790975	0.99558828	0.636612531	0.11810166	0.09381426	0.994823527	0.258098219	0.498247894	0.274346606	0.268324315	0.326164043	0.413046804	0.495958732	0.030643812	0.99558828	0.208306877	0.139744073	0.453868919	0.113863042	0.160922465	0.41918877	0.218361162	0.507804207	0.154733455	0.457470088	0.180856553	0.26424264	0.121832594	0.223433366	0.056731099
0.99558828	0.995326922	0.306949332	0.760120023	0.907934271	-0.473342195	0.209688263	-0.174326779	-0.310785119	0.99558828	0.841539199	0.810529137	0.068970289	-0.019453158	0.99558828	0.680870256	-0.10777379	-0.025410613	0.137731065	0.321787482	-0.084790975	0.99558828	0.636612531	0.11810166	0.09381426	0.994823527	0.258098219	0.498247894	0.274346606	0.268324315	0.326164043	0.413046804	0.495958732	0.030643812	0.99558828	0.208306877	0.139744073	0.453868919	0.113863042	0.160922465	0.41918877	0.218361162	0.507804207	0.154733455	0.457470088	0.180856553	0.26424264	0.121832594	0.223433366	0.056731099
-0.102492447	-0.102004	0.096722576	-0.163777657	-0.071649322	0.006207755	-0.030395555	-0.043516838	0.068764164	-0.102492447	-0.125189391	-0.0385087	-0.048450158	-0.048450158	-0.102492447	-0.07334613	0.430593745	0.001681561	-0.081147793	-0.052556176	0.063249735	-0.102492447	-0.038371307	0.022020193	-0.051575884	-0.100957178	-0.115742045	0.087327197	-0.10842867	-0.136133193	-0.098494276	-0.023501779	-0.128816454	-0.059967027	-0.102492447	-0.135152292	-0.082971067	-0.166005208	0.40339925	-0.139959984	-0.173963183	-0.103590796	0.225871348	-0.252938361	-0.01731099	0.04324697	-0.079118777	0.014815885	0.028783683	-0.087376531
0.995516422	0.9952383	0.302261196	0.763175011	0.907075351	-0.471761894	0.209993432	-0.172079301	-0.312099697	0.995516422	0.842880406	0.80883682	0.070468856	-0.017617214	0.995516422	0.680939391	-0.123019625	-0.025374803	0.140156213	0.322470733	-0.086767314	0.995516422	0.635578793	0.116850359	0.095331691	0.994698761	0.261322009	0.493171493	0.277242476	0.27225054	0.328500974	0.412325396	0.498750377	0.032707384	0.995516422	0.212426431	0.142227837	0.458173396	0.098760391	0.165397628	0.423914933	0.22129473	0.497653668	0.163340297	0.456354077	0.178593975	0.266111309	0.120829017	0.221534244	0.059691787
0.99558828	0.995326922	0.306949332	0.760120023	0.907934271	-0.473342195	0.209688263	-0.174326779	-0.310785119	0.99558828	0.841539199	0.810529137	0.068970289	-0.019453158	0.99558828	0.680870256	-0.10777379	-0.025410613	0.137731065	0.321787482	-0.084790975	0.99558828	0.636612531	0.11810166	0.09381426	0.994823527	0.258098219	0.498247894	0.274346606	0.268324315	0.326164043	0.413046804	0.495958732	0.030643812	0.99558828	0.208306877	0.139744073	0.453868919	0.113863042	0.160922465	0.41918877	0.218361162	0.507804207	0.154733455	0.457470088	0.180856553	0.26424264	0.121832594	0.223433366	0.056731099
0.298625968	0.300441482	0.00669138	0.330973873	0.23601744	0.064633144	-0.175354314	-0.024693641	-0.167872799	0.298625968	0.28594665	0.200240282	0.046526707	0.152269224	0.298625968	0.178874253	0.123512794	-0.056664922	0.007084205	0.141820731	-0.098386731	0.298625968	0.267757665	-0.009131227	-0.065180157	0.297155848	-0.035717472	0.031288803	0.248461177	0.023768866	0.013046082	0.412392945	0.034176819	0.057586362	0.298625968	-0.051001266	0.390107608	-0.141222458	0.202896618	0.173280715	0.069076321	0.099478285	0.115637759	0.027816991	-0.096720004	0.376467508	0.006907072	0.249077148	0.135692099	-0.014331346
0.988404194	0.987941825	0.313881062	0.743603043	0.905273357	-0.492061215	0.233699253	-0.176025201	-0.300544831	0.988404194	0.83187486	0.809273934	0.065704423	-0.036250716	0.988404194	0.678673176	-0.123691409	-0.019973201	0.140404117	0.314612347	-0.076363491	0.988404194	0.623790426	0.122022768	0.103134775	0.987777881	0.268355995	0.507311259	0.254564791	0.272464048	0.332893778	0.379158884	0.504655658	0.025238087	0.988404194	0.218961323	0.101433434	0.480307826	0.094963682	0.14636853	0.422233902	0.21314505	0.508069271	0.155609041	0.479231117	0.145031642	0.270087094	0.098184433	0.214464005	0.059680067
1	0.999885795	0.289672747	0.748467313	0.923885449	-0.45693696	0.225219413	-0.147449681	-0.282030284	1	0.841927037	0.817930974	0.077124697	-0.033053442	1	0.696225644	-0.097919221	-0.02982685	0.124253051	0.309595067	-0.094145324	1	0.635291359	0.108913223	0.101424636	0.99967136	0.252185518	0.495500937	0.287317986	0.255088848	0.319752219	0.416865131	0.500771919	0.013636809	1	0.21018311	0.153639796	0.459430809	0.121965923	0.153929927	0.401981843	0.200235155	0.513643002	0.156124296	0.467668985	0.17702248	0.241092998	0.130917798	0.199857668	0.046965148
1	0.999885795	0.289672747	0.748467313	0.923885449	-0.45693696	0.225219413	-0.147449681	-0.282030284	1	0.841927037	0.817930974	0.077124697	-0.033053442	1	0.696225644	-0.097919221	-0.02982685	0.124253051	0.309595067	-0.094145324	1	0.635291359	0.108913223	0.101424636	0.99967136	0.252185518	0.495500937	0.287317986	0.255088848	0.319752219	0.416865131	0.500771919	0.013636809	1	0.21018311	0.153639796	0.459430809	0.121965923	0.153929927	0.401981843	0.200235155	0.513643002	0.156124296	0.467668985	0.17702248	0.241092998	0.130917798	0.199857668	0.046965148
1	0.999885795	0.289672747	0.748467313	0.923885449	-0.45693696	0.225219413	-0.147449681	-0.282030284	1	0.841927037	0.817930974	0.077124697	-0.033053442	1	0.696225644	-0.097919221	-0.02982685	0.124253051	0.309595067	-0.094145324	1	0.635291359	0.108913223	0.101424636	0.99967136	0.252185518	0.495500937	0.287317986	0.255088848	0.319752219	0.416865131	0.500771919	0.013636809	1	0.21018311	0.153639796	0.459430809	0.121965923	0.153929927	0.401981843	0.200235155	0.513643002	0.156124296	0.467668985	0.17702248	0.241092998	0.130917798	0.199857668	0.046965148
0.813613685	0.812502681	0.156589148	0.757050786	0.685790331	-0.309224506	0.126150263	-0.194340374	-0.306296134	0.813613685	0.679121847	0.676264537	-0.012674506	-0.073029295	0.813613685	0.557756943	-0.110854848	0.048095116	0.229803359	0.226862282	0.014755359	0.813613685	0.662751322	0.151486308	-0.121031999	0.807170224	0.357836841	0.166379482	0.50784611	0.18654055	0.231259275	0.390546818	0.390107066	0.251992907	0.813613685	0.242982077	0.255146087	0.382261189	0.011306655	0.149623473	0.417616268	0.247119199	0.29968282	-0.046731166	0.309234248	0.128679823	0.240483859	0.107362809	0.051154685	0.093409413
0.571052298	0.570066263	0.296964301	0.32207344	0.557552015	-0.33366308	0.265644558	-0.078886736	-0.127404482	0.571052298	0.458041309	0.477706066	0.396525674	0.009041302	0.571052298	0.567795899	-0.053022218	-0.019365737	-0.031728232	-0.026477807	-0.153593021	0.571052298	0.310810679	0.010566505	0.135660955	0.573168198	0.335532763	0.372516007	0.15092409	0.105244586	0.242471837	0.220536834	0.060009884	-0.082063441	0.571052298	-0.006741048	0.007583638	0.353472685	0.169132178	0.19741126	0.238164183	0.053850968	0.195134813	0.281454102	0.25935579	0.061927454	0.067494328	0.13406448	0.261916466	-0.024281585
0.461789781	0.462593111	0.29180639	0.091505158	0.534153237	-0.442437695	0.216237091	0.142506573	-0.023295014	0.461789781	0.402315693	0.362674014	0.043768811	-0.010942203	0.461789781	0.338777315	-0.1111397	-0.100259616	-0.048871425	0.171148589	-0.21297049	0.461789781	0.044760049	-0.088273233	0.399364481	0.469669735	-0.065653216	0.585370868	-0.266763121	0.227512523	-0.003068192	0.106154959	0.262645051	-0.306979754	0.461789781	0.240248732	-0.032123247	0.213780558	0.122164206	0.120689655	0.144480774	-0.042891591	0.283591058	0.317524544	0.297129003	0.128367483	0.142948338	0.015296395	0.147347774	-0.004783881
0.341722292	0.344222883	0.213283401	0.135189043	0.362036856	-0.25366785	0.062280972	-0.00533666	-0.093213102	0.341722292	0.250170588	0.315538315	-0.080212332	0.216870379	0.341722292	0.064994364	0.178533182	-0.051348064	-0.117759509	0.348619334	-0.02750064	0.341722292	-0.07951619	0.019578134	0.428893581	0.347417095	-0.15448301	0.368616113	-0.177152951	-0.066778429	0.227414321	0.256509182	0.25558128	-0.221846212	0.341722292	0.063623984	0.117013694	-0.096158793	0.140822587	-0.024965678	0.142111061	-0.012703791	0.431456303	0.084798515	0.125252408	0.232599187	0.160094232	-0.160409545	0.038828555	0.054226241
0.127700269	0.129315958	-0.108515062	0.041597293	0.177628319	0.083774473	-0.202850785	-0.003739291	0.075547328	0.127700269	0.194687788	0.013996497	-0.149875156	0.058284783	0.127700269	-0.100839139	0.010571378	0.062998613	0.027891293	0.253870543	0.195655995	0.127700269	0.135791309	0.186375703	-0.089901912	0.132458781	-0.311777331	0.249293037	-0.279245676	0.105278208	0.045527053	-0.042408409	0.337384105	-0.185501304	0.127700269	-0.080918425	-0.205736786	0.017602883	0.125259733	-0.094024622	-0.031825229	-0.060825505	0.225007596	0.064356256	0.169573778	-0.025481842	0.027193901	0.027644268	0.20446018	0.002730197
0.119460401	0.120613131	-0.08808619	0.14575043	0.105446744	0.028553592	-0.124575612	-0.055693857	-0.028736643	0.119460401	0.138082114	0.061180542	-0.106298801	0.004429117	0.119460401	0.165678517	-0.086224002	-0.165404282	0.069236549	-0.037630237	-0.071486965	0.119460401	0.166124268	-0.102662826	-0.086214543	0.122835977	-0.22932982	0.130612349	-0.107838118	0.360897563	0.17200643	-0.116015607	0.105522384	-0.13156661	0.119460401	-0.017536234	-0.127859371	0.071680125	-0.057830031	-0.167492596	-0.099522048	0.088385265	0.20158283	0.105703304	0.199395046	-0.018072971	-0.173585215	0.303387398	0.203486226	-0.191702582
0.302202896	0.303407588	-0.021523789	0.255997661	0.286038707	-0.036447044	0.103937153	0.010692588	-0.013878978	0.302202896	0.209776355	0.303655067	-0.107142857	-0.107142857	0.302202896	0.189521559	0.070534562	-0.10990557	-0.046524211	0.152489419	-0.107375483	0.302202896	0.160006013	-0.018937152	0.082071393	0.302461076	-0.107142857	0.085084148	0.10033329	0.083623733	0.157724918	0.020211302	0.364966931	-0.009823059	0.302202896	-0.057847021	0.034949052	0.131914628	-0.009010895	-0.075032247	-0.143401767	0.089087081	0.400722976	-0.034707069	0.301999177	-0.018216478	-0.077761579	0.071768548	-0.066009836	-0.111901219
0.028000147	0.028878062	0.064702457	0.021083619	0.016020999	0.00460177	-0.036290819	-0.126810295	-0.047113694	0.028000147	0.003986976	0.050088895	-0.082358641	-0.082358641	0.028000147	-0.190752185	-0.014937764	-0.089019465	-0.137940147	0.329076781	-0.067022897	0.028000147	-0.128552158	0.037431315	0.18965768	0.030614136	-0.245768643	0.144762635	-0.165639751	-0.066116515	-0.023093351	0.017121347	0.152387985	-0.101935742	0.028000147	-0.044465885	-0.141039463	-0.003430835	-0.176996822	-0.129770632	-0.227576835	0.033540987	0.258446026	0.008774706	-0.092482702	-0.039007393	0.057639042	-0.141858241	0.013979521	-0.003857874
0.075566462	0.076304107	-0.005125779	0.107149764	0.048816284	-0.094520516	0.081815312	0.122226466	-0.058631497	0.075566462	0.172928616	-0.050971966	-0.068041382	-0.068041382	0.075566462	0.139554139	0.028795614	0.061399358	-0.037986859	-0.098115627	-0.032300106	0.075566462	-0.111436353	0.146890142	0.193149387	0.077727134	-0.030240614	0.220579282	-0.217069597	-0.229415734	0.076315174	0.52807869	-0.125319288	-0.084215192	0.075566462	-0.159188978	-0.116521106	-0.009920459	0.341197789	0.178685422	0.070927734	-0.145478593	-0.032258065	0.198367424	0.097243328	0.537931847	0.111111111	-0.142675275	0.188638819	0.081805304
0.261318898	0.262392231	0.130883751	0.087853404	0.290327615	-0.00924393	0.210827184	-0.014316425	-0.00565561	0.261318898	0.218755991	0.222505225	-0.095636507	-0.095636507	0.261318898	-0.020237931	0.006745679	-0.217964633	-0.071190608	0.413930405	-0.158899513	0.261318898	0.298064455	-0.092365239	-0.126046049	0.264359115	-0.184188828	0.167388742	-0.10018379	0.111964744	0.029051168	-0.123708053	0.586200527	-0.11836983	0.261318898	-0.087492094	-0.066291037	0.224263408	0.004524295	-0.171621744	-0.112616685	0.079519787	0.395472268	-0.039985539	0.193632418	-0.117886179	0.104115841	-0.005570534	-0.037877701	0.045296167
-0.421952917	-0.421043026	-0.095384791	-0.319528386	-0.391859996	0.235918028	-0.399891078	-0.280416867	0.036486023	-0.421952917	-0.409964435	-0.283798099	0.013008606	-0.095396443	-0.421952917	-0.453575173	0.022021351	-0.004213906	0.009683442	0.072555016	0.098805599	-0.421952917	-0.250593865	0.104943376	-0.092758589	-0.418934652	-0.191756487	-0.121142218	-0.247903711	-0.255857189	-0.057145909	-0.151442417	-0.121600287	-0.118072702	-0.421952917	-0.149052541	-0.110325594	-0.105580721	-0.026257096	-0.116151727	-0.091407397	0.027813569	-0.113752648	-0.086434198	-0.220000943	-0.163667954	-0.014161976	-0.188670151	-0.05495654	-0.16019238
0.200060751	0.201678302	0.071190451	0.105748246	0.208253283	0.008445782	0.181783089	-0.093352693	-0.055688903	0.200060751	0.178458182	0.160622102	-0.122764622	-0.081683321	0.200060751	0.174675922	0.08774089	-0.144320452	-0.0418187	0.048496098	-0.078836083	0.200060751	0.126822612	0.010090178	0.022740448	0.203797562	-0.133605521	0.105447953	0.096460573	0.006733329	-0.001305508	-0.011391806	0.18125583	-0.145590629	0.200060751	-0.04009655	-0.090050398	0.180209183	0.050425822	-0.187323945	-0.125759791	0.089470234	0.321426031	-0.015254194	0.2500665	-0.010686532	-0.056799043	0.006508579	-0.056621757	-0.110921416
-0.317531666	-0.31644253	-0.035913644	-0.333643056	-0.251043335	0.192485324	-0.291237129	-0.155704849	0.102911258	-0.317531666	-0.290901774	-0.234089235	0.006667556	-0.026670223	-0.317531666	-0.232154171	0.032450225	-0.065026492	-0.161925844	-0.040407351	-0.107615887	-0.317531666	-0.316806551	-0.090152867	0.129448676	-0.312636847	-0.211880104	0.037847376	-0.393306034	-0.080557121	-0.000467395	-0.143923662	-0.044169718	-0.19118223	-0.317531666	-0.191392034	-0.163932911	-0.142417359	-0.053937397	-0.066537465	-0.159472999	-0.104542781	-0.042674221	0.051760792	-0.09529132	-0.065466605	-0.059884401	-0.018058959	-0.009242609	-0.100932744
1	0.999885795	0.289672747	0.748467313	0.923885449	-0.45693696	0.225219413	-0.147449681	-0.282030284	1	0.841927037	0.817930974	0.077124697	-0.033053442	1	0.696225644	-0.097919221	-0.02982685	0.124253051	0.309595067	-0.094145324	1	0.635291359	0.108913223	0.101424636	0.99967136	0.252185518	0.495500937	0.287317986	0.255088848	0.319752219	0.416865131	0.500771919	0.013636809	1	0.21018311	0.153639796	0.459430809	0.121965923	0.153929927	0.401981843	0.200235155	0.513643002	0.156124296	0.467668985	0.17702248	0.241092998	0.130917798	0.199857668	0.046965148
0.209403669	0.210833284	-0.0224001	0.229348781	0.172459907	-0.149527607	-0.050125396	-0.083118765	-0.122421898	0.209403669	0.122353541	0.236556097	-0.092541587	-0.092541587	0.209403669	-0.178988177	0.003852224	0.307283858	0.61151141	0.305360417	0.557415302	0.209403669	0.040733854	0.632442063	0.034144618	0.211141094	-0.155753054	0.292124653	-0.082494365	0.0639392	-0.148247602	-0.100080981	0.186037246	-0.067596923	0.209403669	0.304969775	-0.130642116	0.133598843	-0.11942291	-0.109959357	0.111402982	0.045411005	0.360098215	0.085165994	0.305712297	-0.183390945	0.034683228	-0.16223811	0.074505563	-0.048749492
0.073556949	0.074253418	0.349800314	0.037182943	0.014725398	-0.132465293	0.183464129	-0.081681696	-0.261396435	0.073556949	0.010876707	0.100480365	0.470756542	-0.064194074	0.073556949	0.153607112	0.004527901	-0.127737815	-0.047785258	-0.073109112	-0.106658089	0.073556949	-0.248277341	-0.122780949	0.419775252	0.075595497	0.054683841	0.102312542	0.009169956	-0.120246518	0.132000066	-0.0311387	-0.035597116	-0.079453358	0.073556949	0.109752661	0.151811655	0.092035282	-0.022270173	0.37649957	0.079309299	-0.137252703	-0.182604455	-0.044974273	-0.099390238	0.261943338	-0.104828484	-0.003739108	0.016949761	-0.028065358
0.078281636	0.079117115	0.299619891	0.057838029	0.020071069	-0.202760784	0.13660137	-0.177747149	-0.159519281	0.078281636	-0.033258121	0.153219558	0.566341075	-0.077228328	0.078281636	-0.006914143	0.005447266	0.025016743	0.068266753	0.079258492	0.119912889	0.078281636	-0.278894876	0.062521218	0.431605943	0.080733885	0.065787095	0.235862171	-0.108990746	0.00904137	0.034737928	-0.154527622	-0.071502314	-0.095585927	0.078281636	0.233381784	-0.132253785	0.204555204	-0.072460206	0.250134216	0.039506787	0.006880046	-0.051869193	-0.043197574	0.06438432	-0.054162882	-0.126113332	-0.032612774	0.135092477	-0.156861334
0.532163669	0.529835414	0.240711022	0.355419562	0.494824644	-0.248663984	0.219588075	-0.193836012	-0.165882346	0.532163669	0.332912302	0.552751603	0.167494623	0.038652605	0.532163669	0.213293452	0.079063993	-0.106427002	-0.079124406	0.411416283	-0.157494564	0.532163669	0.257972053	-0.105403721	0.188750254	0.533673917	-0.011452624	0.087568756	0.321674073	0.311332743	0.141799586	0.07499707	0.421403309	-0.058471774	0.532163669	0.049853137	0.144993584	0.066687513	0.1535979	0.142109401	0.06416917	0.300727772	0.260622205	-0.012229658	-0.0552415	-0.124862939	0.231437948	0.351217757	0.122469703	-0.018306972
0.79159187	0.790157372	0.272488508	0.5472939	0.74545418	-0.398537191	0.224971619	-0.043377221	-0.225889808	0.79159187	0.675504459	0.640574067	-0.079936077	0.036637368	0.79159187	0.644741373	-0.022553024	-0.154438438	-0.10413096	0.175930461	-0.172341117	0.79159187	0.514705242	-0.022327985	0.084080079	0.794849596	0.093998905	0.457580508	0.15890969	0.181552464	0.241418151	0.42005917	0.368265522	-0.126419911	0.79159187	0.061739816	0.026074441	0.354983048	0.139287156	0.139948281	0.337937311	0.054596416	0.413711945	0.165299463	0.387950114	0.309189978	0.1958026	0.024444166	0.253275232	0.026938844
0.06322908	0.064169492	-0.072493164	0.232773625	-0.022629123	0.020057752	-0.260691026	-0.248818163	-0.16406965	0.06322908	0.074112264	0.035698136	-0.087481777	-0.087481777	0.06322908	-0.011392175	-0.086386843	0.078942031	0.309321565	0.036746007	0.096900317	0.06322908	0.060763082	0.172292197	-0.050258259	0.059837556	-0.071281448	-0.095993962	0.109691886	0.081934191	0.139002639	0.070724824	0.064103415	0.132338159	0.06322908	-0.15219166	0.064205507	-0.012754876	0.3283224	-0.107211253	-0.077682756	0.228609218	0.069124424	-0.160143801	-0.041675712	0.171047453	0.238095238	0.173248548	-0.057746577	-0.117927126
0.178093223	0.178960209	0.015488234	0.17670543	0.149373453	-0.06530607	-0.150849945	0.041389731	-0.077980458	0.178093223	0.187389043	0.111271688	-0.077984771	-0.077984771	0.178093223	0.271427273	-0.057006442	-0.052656046	0.067286245	-0.122584977	-0.129571254	0.178093223	0.254407012	-0.045109817	-0.156688018	0.180571569	0.138639592	-0.021385824	0.106785711	0.139438911	0.052679394	0.099728812	0.163851271	-0.096522179	0.178093223	-0.010207129	0.126611574	0.210865695	0.129458818	0.026065205	-0.033666768	-0.040421443	-0.126601685	0.361943569	0.111454212	0.001808046	0.104194307	0.325812101	0.081428234	-0.053466513
0.389848614	0.391607573	-0.003131661	0.321390398	0.369265833	-0.089823794	-0.026837844	0.014761501	-0.032391411	0.389848614	0.455044846	0.181888227	0.035770186	-0.012567903	0.389848614	0.492973384	-0.205388638	0.041539138	0.011334413	-0.152882994	-0.187245098	0.389848614	0.47025096	-0.082165027	-0.23170165	0.381563707	0.489611137	0.070752925	0.245770905	-0.040745492	0.243836339	0.326856999	0.030844438	0.323471777	0.389848614	0.071508524	0.274117238	0.219465742	0.020031838	0.00558545	0.257205897	0.033416882	0.078070022	0.042539555	0.283934385	0.143740936	0.058412469	0.064025508	-0.112188154	0.18206246
0.229201888	0.230152201	-0.070207368	0.175888061	0.237318269	0.031730931	0.262011195	0.084876999	0.111987232	0.229201888	0.2020754	0.178260892	0.078206189	-0.084723371	0.229201888	0.045192725	-0.005516239	-0.1497391	-0.141900766	0.281679185	-0.1407674	0.229201888	0.078223445	-0.128106718	0.139413397	0.228448418	-0.030413518	0.211847652	-0.049961656	-0.054935105	-0.046599133	0.211806953	0.159529202	0.029576626	0.229201888	0.159512713	-0.065369802	0.101672219	-0.111608087	-0.099266765	-0.07774949	0.10915219	0.27910852	-0.022535066	-0.018628443	-0.11135946	-0.031927543	-0.109326503	-0.085179232	-0.054848689
0.096940882	0.097975505	-0.169308338	0.109492174	0.109456312	0.27022372	0.148329007	0.057265701	0.196330451	0.096940882	0.157990438	0.004077321	-0.095636507	-0.095636507	0.096940882	-0.070832758	-0.07757531	0.169282177	0.151280041	0.175801358	-0.06431647	0.096940882	0.01617784	0.13402015	0.047671262	0.095762741	0.081468136	-0.007182354	-0.14445693	0.313501284	0.25252169	-0.04639052	0.290259227	0.046032712	0.096940882	-0.015777263	0.031195782	0.049965423	-0.146285541	0.037673066	0.025846452	0.221519407	0.156173762	0.068083485	0.05125564	-0.016260163	-0.02602896	-0.075202204	0.056816551	0.175958188
0.134732351	0.13536303	-0.046913968	-0.110673922	0.256139581	-0.132094441	0.127269633	3.73E-18	0.152092398	0.134732351	0.067146476	0.164472853	-0.056613852	-0.056613852	0.134732351	0.088469381	-0.095837597	0.011789389	0.094820931	0.043392712	-0.026875312	0.134732351	0.055284144	0.025730523	0.051656787	0.136531646	-0.025161712	0.098498436	-0.126698547	0.095442714	0.222243221	-0.192232263	0.366633632	-0.070071275	0.134732351	-0.081509684	0.041550609	0.239375308	-0.09106025	0.089205155	0.255733581	0.080697004	0.008946777	0.049899343	0.04045567	-0.129944425	-0.092450033	-0.118713005	0.067267279	-0.117568765
0.99558828	0.995326922	0.306949332	0.760120023	0.907934271	-0.473342195	0.209688263	-0.174326779	-0.310785119	0.99558828	0.841539199	0.810529137	0.068970289	-0.019453158	0.99558828	0.680870256	-0.10777379	-0.025410613	0.137731065	0.321787482	-0.084790975	0.99558828	0.636612531	0.11810166	0.09381426	0.994823527	0.258098219	0.498247894	0.274346606	0.268324315	0.326164043	0.413046804	0.495958732	0.030643812	0.99558828	0.208306877	0.139744073	0.453868919	0.113863042	0.160922465	0.41918877	0.218361162	0.507804207	0.154733455	0.457470088	0.180856553	0.26424264	0.121832594	0.223433366	0.056731099
0.173781519	0.174231437	-0.014561455	0.201529823	0.135282434	-0.170494935	-0.094990349	-0.076389349	-0.12737092	0.173781519	0.057641218	0.243692122	-0.077317533	-0.077317533	0.173781519	-0.187275072	0.016360675	0.362267282	0.643168131	0.254623236	0.587257794	0.173781519	0.04429028	0.663270784	-0.010190219	0.175011884	-0.120271718	0.243392846	-0.074244311	0.047793573	-0.157178732	-0.108763086	0.192934716	-0.047848168	0.173781519	0.278294423	-0.104033717	0.112729256	-0.098757246	-0.081218316	0.120896077	0.027551973	0.304243469	0.107463412	0.281776557	-0.187324263	0.0126259	-0.148615814	0.101053611	-0.046478953
0.086076417	0.085424713	-0.052035494	0.166202721	0.038710911	0.053433046	0.102108616	-0.032089895	-0.080085826	0.086076417	0.160754832	-0.025676825	0.063516073	-0.035727791	0.086076417	0.167881118	0.065521146	-0.153760649	-0.181734661	-0.060028669	-0.10647384	0.086076417	-0.039741916	-0.209289558	0.172254113	0.079863795	-0.134971654	0.074333927	0.085438411	-0.111540473	0.045637862	-0.036586662	-0.013915498	0.242393759	0.086076417	0.337925769	0.157330203	-0.100709758	0.053334621	0.350282895	-0.024828922	-0.041023846	-0.145544422	-0.166333951	-0.119143303	0.145786928	-0.220407788	0.188680451	-0.03773417	-0.037314511
0.073413946	0.074179945	0.320697261	0.0249792	0.026861306	-0.169895082	0.13347754	-0.161353279	-0.147902476	0.073413946	0.000461184	0.106627912	0.609704979	-0.070769328	0.073413946	0.043066248	0.024190466	-0.021161044	-0.02735297	0.035501566	0.02778056	0.073413946	-0.312426247	-0.021958163	0.486227822	0.075661136	0.095568836	0.192287281	-0.091414945	0.030591484	0.094639229	-0.133351723	-0.072934224	-0.087591586	0.073413946	0.194472746	-0.121192724	0.184140091	-0.054596499	0.31022547	0.029634665	0.018428927	-0.098073234	-0.009596301	0.033065671	-0.023601689	-0.115565829	-0.019976314	0.133675961	-0.120190112
0.553850664	0.552838626	0.254602606	0.357412945	0.522885443	-0.217699765	0.30670451	-0.16469402	-0.135650486	0.553850664	0.42644253	0.490948277	0.081257819	0.081257819	0.553850664	0.166870147	0.035746365	-0.179083776	-0.063869807	0.513517026	-0.150489807	0.553850664	0.232268493	-0.061227712	0.235544775	0.556655625	-0.073179556	0.234611929	0.178880583	0.309426585	0.030279641	0.034229538	0.493959022	-0.108954354	0.553850664	-0.018664649	0.014909389	0.07186396	0.125134909	0.035378394	0.047182071	0.278511842	0.414469947	-0.001667279	0.082514832	-0.13388302	0.26364096	0.288091399	0.110522827	0.050133095
0.729203248	0.727725115	0.321091265	0.585929211	0.628768532	-0.40747087	0.19923267	-0.141475373	-0.315671084	0.729203248	0.575060211	0.639592383	-0.079148744	0.077581442	0.729203248	0.538592755	0.015255755	-0.040090132	0.051188072	0.189650624	-0.089654174	0.729203248	0.480820948	0.100526954	0.047033418	0.732558983	0.158123343	0.298863367	0.237678792	0.198168213	0.271703078	0.503287534	0.332851908	-0.130293804	0.729203248	0.031309213	0.027415245	0.427205434	0.082523005	0.093431755	0.355711878	0.096062927	0.329047151	0.099515151	0.275514492	0.2680056	0.216268727	0.052446411	0.282128164	-0.002483913
0.140494031	0.141538911	-0.059237905	0.17080202	0.11529087	-0.061196249	-0.198883088	-0.21713245	-0.079717165	0.140494031	0.115229493	0.125426156	-0.095636507	-0.095636507	0.140494031	-0.077319275	-0.161896298	0.049420069	0.344087937	0.212038387	0.219432661	0.140494031	0.167334431	0.209481947	-0.123352757	0.137911834	-0.125153947	-0.007182354	0.093774726	0.044785898	0.19665406	-0.123708053	0.231070967	0.100833559	0.140494031	0.043985096	0.096186994	0.195213744	0.067361727	0.016743585	0.056616039	0.316185821	0.105795129	-0.211094827	0.003796714	-0.016260163	0.277642243	-0.051991647	-0.058920868	-0.070847851
0.096947272	0.096427904	0.205809769	-0.03682091	0.113308316	-0.306308877	0.006389124	-0.007081709	-0.117698303	0.096947272	0.03473376	0.12987217	-0.047307197	0.051249464	0.096947272	0.188280409	-0.080083018	-0.183070952	-0.13425673	-0.060278788	-0.148779782	0.096947272	0.016338376	-0.19126688	0.105514484	0.101577854	0.084101684	0.167918966	-0.044863685	0.27692031	-0.123806025	-0.147245568	-0.055510791	-0.180536499	0.096947272	-0.043278512	0.087764887	-0.118980275	-0.063036181	-0.022776377	-0.112782931	0.074455462	0.123977529	0.521473227	-0.101415694	-0.033178164	-0.045063859	0.135019468	0.192048531	-0.074543148
0.43412056	0.435160711	-0.042545037	0.313230277	0.441602974	-0.096030422	-0.044888904	0.060457429	0.007239888	0.43412056	0.477474267	0.235506586	0.054998201	-0.0681321	0.43412056	0.536833281	-0.236925214	0.000227919	-0.075158446	-0.13135783	-0.239846044	0.43412056	0.518987635	-0.139251351	-0.243339848	0.426523715	0.454031587	0.177771371	0.164449167	-0.078419024	0.259978662	0.33128559	0.075204038	0.296670153	0.43412056	0.088786037	0.209656156	0.231825901	0.066326758	0.028455329	0.290174112	0.029836548	0.088990107	0.093722647	0.320274985	0.162871734	0.109918781	-0.008749795	-0.057870015	0.176568989
0.072763578	0.073845796	-0.133984995	-0.023689558	0.141016823	0.054763932	0.12105319	0.165774735	0.083348643	0.072763578	0.216062599	-0.099943723	-0.100673408	-0.100673408	0.072763578	0.180262965	-0.028403819	-0.095504695	-0.05620501	-0.105935585	-0.167268296	0.072763578	0.139593419	-0.068632837	-0.102065026	0.075959669	0.067115606	0.112149311	0.019707206	0.094289286	-0.145848847	0.065111701	-0.135576847	-0.124604031	0.072763578	0.187219779	-0.09030663	0.083176586	0.092076484	0.176254215	-0.128264924	0.023916533	-0.015909579	0.316254775	1.13E-17	0.111257503	-0.054799662	-0.005863918	-0.066454352	-0.025674808
0.185416627	0.1866509	-0.093256648	0.18662404	0.175804083	0.033391717	-0.00271545	0.01555067	0.028083155	0.185416627	0.121741194	0.197241291	-0.112538296	-0.112538296	0.185416627	0.144578394	0.084263218	0.146620319	0.101493104	-0.016644118	0.069861309	0.185416627	0.05065424	0.112623338	0.090836316	0.186702436	-0.18467823	0.034890299	-0.018274203	0.2553966	0.423574883	0.102879443	0.147612107	-0.050001276	0.185416627	-0.119183171	0.23084311	-0.038495988	0.015562086	-0.01818708	0.147392291	-0.047814916	0.288657845	-0.176665706	0.284558463	0.348824121	0.028272964	-0.088492649	-0.078857812	-0.049201232
0.118747297	0.119495111	0.046132014	0.162572056	0.068741298	0.033953972	-0.096044062	-0.030556617	0.010346735	0.118747297	0.276685786	-0.088268526	-0.068041382	-0.068041382	0.118747297	0.16613588	-0.115182457	-0.127521743	-0.113960576	-0.027401662	-0.032300106	0.118747297	0.066443271	-0.123696962	0.048287347	0.106514962	0.120962456	-0.04343453	0.063716946	-0.076471911	0.26710311	0.16502459	0.076808596	0.477219422	0.118747297	0.085717142	0.049937617	0.089284133	0.148066965	0.107211253	0.22854492	-0.145478593	-0.096774194	-0.170688249	0.145864991	0.01735264	-0.111111111	0.035668819	-0.026948403	0.007436846
0.22089005	0.221813388	0.020385705	0.260670204	0.162449484	0.044272197	-0.128555615	-0.232485541	-0.106751281	0.22089005	0.322945047	0.028591515	-0.082358641	0.211779362	0.22089005	-0.070095683	-0.139419135	-0.170688699	-0.137940147	0.428426483	-0.067022897	0.22089005	0.237835062	-0.062831136	-0.090653985	0.211063315	-0.049676641	0.041676323	0.151820877	0.132233031	0.100621029	-0.039949809	0.134912298	0.383472555	0.22089005	0.008469692	0.002878356	-0.003430835	-0.010018688	-0.098872863	0.11310705	0.347987739	0.14688659	-0.070995351	0.033630073	-0.189035826	0.057639042	0.063733413	0.153774731	-0.068155774
0.167778701	0.165483349	0.104949524	0.099993941	0.15470224	-0.177102628	0.156482468	-0.049555795	-0.085997607	0.167778701	0.015191063	0.26362003	0.220694904	0.04827701	0.167778701	0.0781359	0.373598839	-0.03159611	-0.092408905	0.091566223	0.0392875	0.167778701	-0.029378272	-0.021941498	0.203468645	0.171721455	-0.047510708	0.051104114	-0.00415964	-0.019378098	0.255266628	0.207414709	0.15652683	-0.153649853	0.167778701	-0.191143513	-0.128229915	0.002011088	-0.010440457	0.003622333	-0.086271338	0.164661417	0.235418183	0.053305982	-0.044354892	-0.02110649	0.135147476	0.053026059	0.196668465	0.02110649
0.068184044	0.068745701	0.151515639	-0.016802636	0.074754404	-0.19915615	-0.009885785	-0.046319964	-0.16642828	0.068184044	0.183496529	-0.076324769	-0.051571062	-0.051571062	0.068184044	0.08562593	0.094576099	0.165862029	0.009597212	-0.058733063	-0.085685027	0.068184044	-0.272154382	0.121099525	0.40258629	0.069821926	-0.003820079	0.098331543	-0.129055281	0.048300725	0.106043802	0.26683349	-0.028597361	-0.063829787	0.068184044	0.049499558	-0.088315626	-0.020050881	0.063431743	0.144461061	-0.185168975	-0.110263569	0.220046147	0.138694921	0.135124531	0.320036948	-0.084215192	-0.153196678	-0.088509132	0.11836983
0.079583336	0.080238893	-0.049879825	0.143819652	0.04318541	-0.022731036	0.040909337	-0.054063928	-0.067123883	0.079583336	0.086689574	0.048391885	-0.060192927	-0.060192927	0.079583336	0.026455031	-0.10189636	-0.154594676	-0.100815422	0.110648104	-0.010715379	0.079583336	0.149030615	-0.143625211	-0.094588717	0.073536545	-0.060192927	0.164999035	-0.063054954	-0.042281881	0.088609961	-0.102192503	-0.003576256	0.235920201	0.079583336	0.170617091	0.265064397	-0.041686719	0.002847559	-0.055326029	0.045316803	0.273483017	0.06658669	0.144878048	-0.075273169	0.053728652	-0.098294637	-0.047331724	0.095359805	-0.190791538
0.088142511	0.088604084	-0.112999894	0.156119785	0.06039757	0.082607947	-0.24397224	0.056136089	0.006336055	0.088142511	0.077657593	0.071563408	-0.041666667	-0.041666667	0.088142511	0.120049699	-0.070534562	0.037599274	0.162834737	-0.065496216	-0.06922893	0.088142511	0.151218498	0.018937152	-0.118279361	0.089466526	0.189814815	-0.055282345	0.072085028	0.058536613	-0.011683327	0.131373464	0.090357607	-0.051571062	0.088142511	-0.022496064	-0.071354314	0.160987917	-0.047307197	-0.065653216	-0.149606652	0.282109089	0.0131693	0.276849414	0.059549133	0.170020457	0.272165527	0.058246937	-0.099014754	-0.018216478
-0.090951512	-0.090266871	0.13806495	0.006132975	-0.155068356	-0.14463807	-0.236449274	-0.3250721	-0.276091326	-0.090951512	-0.058278146	-0.094081401	0.06160411	-0.066737786	-0.090951512	-0.225125706	-0.112975692	-0.117951587	-0.083116395	0.22188264	0.041429356	-0.090951512	-0.070617599	-0.027998554	0.010929742	-0.088835698	-0.195079683	0.070489901	-0.145281262	-0.201941375	-0.090687364	-0.032372581	0.072286948	-0.082601725	-0.090951512	0.0332604	-0.051492708	-0.181883527	0.470662324	-0.037748741	-0.090974636	-0.05122255	0.090052412	-0.156976181	-0.161412741	-0.087719407	0.142515379	-0.198250854	-0.087429261	-0.015149834
0.084819498	0.085147979	-0.134002516	-0.088675667	0.191707097	0.175800294	0.096044062	0.170244007	0.226150059	0.084819498	0.22727761	-0.096438248	-0.029160592	-0.029160592	0.084819498	0.091137397	-0.04936391	-0.074893722	-0.048840247	0.01098592	-0.048450158	0.084819498	-0.236101569	-0.069579541	0.405022439	0.0857466	-0.110162237	0.262432163	-0.134684974	-0.081934191	-0.008176626	0.05657986	-0.088358761	-0.036092225	0.084819498	0.246655449	-0.049937617	-0.046767879	0.035867153	-0.04594768	0.064172712	-0.062347969	0.124423963	-0.053381267	0.041675712	-0.066931612	-0.047619048	-0.086624274	-0.12704247	0.066931612
0.252838081	0.254767385	0.177859824	0.274623468	0.169925457	-0.144666292	0.191187953	-0.097684742	-0.202825705	0.252838081	0.218059081	0.202113599	0.049847805	-0.063442661	0.252838081	0.32663297	0.132329194	-0.20226078	-0.220106499	-0.036440647	-0.293641088	0.252838081	0.351331658	-0.254358486	-0.175500718	0.256054855	0.238665249	0.042030387	0.215848566	0.076396495	-0.113089204	0.178050792	0.05007828	-0.125263408	0.252838081	-0.034253043	0.029933021	0.013874946	0.024439112	0.114245891	0.178981517	0.348804296	0.231312874	0.275597055	0.123053407	-0.058940792	-0.214602966	0.108484645	-0.03410098	-0.263004712
-0.146506406	-0.146232399	0.305349995	-0.088675667	-0.213909256	-0.060173255	0.248494955	-0.222626778	-0.365091925	-0.146506406	-0.093875534	-0.149719049	-0.029160592	-0.029160592	-0.146506406	-0.108225659	-0.04936391	-0.074893722	0.113960576	-0.026896562	-0.048450158	-0.146506406	-0.09035986	-0.069579541	-0.008869105	-0.145584156	0.051841053	-0.212062707	0.119874255	-0.163868381	0.094031197	-0.155594614	-0.001732525	-0.036092225	-0.146506406	0.246655449	-0.049937617	0.059522755	-0.102083435	-0.04594768	-0.104702845	-0.062347969	-0.152073733	-0.152235465	-0.062513568	-0.066931612	-0.047619048	-0.086624274	-0.12704247	0.066931612
-3.71E-18	0.000440816	0.043944403	0.127837216	-0.076869634	-0.029783818	-0.080597972	-0.130984208	-0.152065323	-3.71E-18	0.095307046	-0.099731983	-0.041666667	-0.041666667	-3.71E-18	0.069181183	0.149885943	-0.107013319	-0.069786316	-0.079028492	0.054394159	-3.71E-18	0.103161772	-0.09942005	-0.118279361	-0.00969588	-0.157407407	-0.185665233	0.320083979	-0.058536613	0.061337468	-0.171796068	-0.033419937	0.37818779	-3.71E-18	0.352438329	0.183482521	-0.218700567	0.248362785	0.207901852	-0.149606652	-0.089087081	-0.118523697	-0.217524539	0.059549133	-0.095636507	-0.068041382	0.331279455	-0.099014754	-0.132069462
0.258363667	0.256372894	0.034274418	0.306193074	0.183030302	-0.148073389	0.033923945	-0.219395093	-0.227971059	0.258363667	0.204093174	0.229084436	0.100690208	-0.179004815	0.258363667	0.080494471	-0.224111964	0.09681495	0.137412952	0.188555144	0.012392312	0.258363667	0.24677376	0.176695486	-0.10926561	0.252215564	0.256076332	0.047238469	0.235697268	-0.188610041	0.067446742	0.229737944	0.017060718	0.24001818	0.258363667	0.121478261	0.104006806	0.147894161	0.026110333	-0.037215432	0.048377336	0.414622425	-0.002357368	0.165359822	-0.090606443	-0.077988356	0.316673108	-0.157048888	0.268815786	0.125542231
0.304756862	0.304806173	0.089700865	0.25425681	0.267295378	-0.024246337	-0.117954329	-0.412730939	-0.247770651	0.304756862	0.287340108	0.21643795	0.108247323	-0.10400233	0.304756862	0.217249394	-0.153601806	-0.038748071	0.110202183	0.083299001	0.053905315	0.304756862	0.168145346	0.053297298	0.060896959	0.305818421	0.114143147	0.002151909	0.360159717	0.029818502	0.112185345	-0.065891971	0.126230461	-0.041156735	0.304756862	0.211236342	0.029597517	0.281918786	0.158044336	-0.00222958	0.253458059	0.288168618	0.051319492	-0.12562903	0.163805107	-0.211648982	0.107446692	0.043393752	-0.032784722	-0.109265624
0.011017814	0.011461225	0.043944403	0.212684925	-0.107373457	-0.015734847	-0.080597972	-0.177764282	-0.152065323	0.011017814	0.112956499	-0.099731983	-0.041666667	-0.041666667	0.011017814	0.079354886	-0.070534562	-0.034707022	-0.069786316	-0.079028492	0.054394159	0.011017814	0.103161772	-0.040241449	-0.118279361	-0.00969588	-0.041666667	-0.185665233	0.237417662	0.058536613	0.061337468	-0.070739557	-0.033419937	0.807946643	0.011017814	0.071237535	0.183482521	-0.14276287	0.051249464	-0.12036423	0.091694399	-0.089087081	-0.151446946	-0.146899689	0.059549133	-0.095636507	-0.068041382	0.240268616	-0.099014754	-0.132069462
0.02313259	0.023446545	-0.134002516	0.109261089	-0.000426965	0.077477982	0.096044062	-0.157148314	0.004434315	0.02313259	0.029644906	0.010123352	-0.029160592	-0.029160592	0.02313259	-0.008544131	-0.04936391	0.127521743	-0.048840247	0.01098592	0.124586121	0.02313259	0.055381849	0.096086033	-0.067996468	0.024058399	-0.110162237	0.189432952	-0.088401478	-0.081934191	-0.110384448	-0.014144965	-0.088358761	-0.036092225	0.02313259	-0.015743965	-0.049937617	0.059522755	-0.102083435	-0.122527147	0.064172712	0.197435234	0.078341014	-0.053381267	0.250054271	-0.066931612	-0.047619048	0.040764364	-0.12704247	0.066931612
0.152351887	0.153204688	0.114997747	0.087732081	0.142368406	0.004886692	0.068005992	-0.122704193	-0.01836573	0.152351887	0.194235774	0.059365094	-0.077216975	-0.077216975	0.152351887	0.119505241	0.309191655	0.028448926	-0.0630062	0.021374269	-0.093049531	0.152351887	0.103262861	0.035094471	0.003613124	0.145381304	0.005279793	0.070406254	0.058168038	0.116825137	0.040804992	0.16422899	-0.048700298	0.272012257	0.152351887	-0.121862701	-0.132234342	-0.015588366	0.179274008	-0.184063399	0.169928739	0.099481427	0.20744627	-0.101081558	0.152801854	0.049989156	-0.029098798	0.185787636	0.016467489	-0.114910139
0.083723359	0.084557872	-0.096053079	0.218866478	0.017666596	0.014195775	-0.081869656	-0.146034001	-0.205167384	0.083723359	0.092794172	0.050190056	-0.077015964	-0.077015964	0.083723359	0.086084661	0.050701348	0.336797342	0.396530499	-0.132178914	0.075152043	0.083723359	-0.10047348	0.253772571	0.167439429	0.07711762	0.231998706	-0.0780832	0.085703276	0.02404402	0.278338973	0.066414631	0.008134696	0.257725369	0.083723359	0.15092488	-0.13189011	0.032439208	-0.269612295	0.058428884	-0.078300726	-0.01219756	0.044626838	-0.16999441	0.140644507	0.259703406	0.153714663	-0.041868811	-0.030502867	0.410599502
0.174498907	0.175962177	-0.01933296	0.176022331	0.152360518	0.103753737	0.123305719	-0.113878705	-0.072474808	0.174498907	0.279012418	0.004800706	0.018330889	-0.134426522	0.174498907	0.260493465	-0.162913117	-0.005937965	0.030701886	-0.120020699	-0.042059209	0.174498907	0.073245772	0.000347135	0.07062026	0.170689363	0.018330889	0.184931294	0.004655146	0.103010705	0.176472603	-0.020747504	-0.089669002	0.148734034	0.174498907	0.119863042	-0.15546372	0.218711907	0.020812392	-0.011232497	0.118897306	-0.205763723	-0.020278018	-0.173582156	0.19211959	0.314779245	-0.019956145	0.094493057	-0.089541406	0.041406605
0.266631096	0.268016334	0.100444351	0.123312004	0.284905708	-0.027535982	0.074063001	-0.009356015	-0.023232202	0.266631096	0.247092341	0.199463966	-0.020833333	-0.125	0.266631096	0.168883475	0.096985022	-0.017353511	-0.023262105	0.120166611	-0.158237554	0.266631096	0.155703792	-0.061545745	0.061251812	0.263992359	0.199074074	0.071449823	0.140202074	-0.128780549	0.271637359	0.020211302	0.196806296	0.103142125	0.266631096	0.044992127	0.040773893	0.118462807	-0.102498927	-0.043768811	-0.110998483	-0.118782774	0.144862297	-0.087574815	0.148872834	0.138141621	0.204124145	0.065527804	-0.049507377	0.21859773
0.282217603	0.284752119	-0.039541726	0.327783268	0.225010335	0.114447171	0.097568571	0.085122003	-0.082773878	0.282217603	0.249511289	0.227509017	-0.233284737	-0.014580296	0.282217603	0.21075523	0.067875376	-0.285405805	-0.048840247	0.154181699	-0.301083127	0.282217603	0.3522465	-0.200455344	-0.158165697	0.286541697	0.090721842	0.020804775	0.206887228	-0.008193419	0.077677945	0.353624122	0.098753909	-0.168430384	0.282217603	-0.034111924	0.064205507	0.167939202	0.052421224	0.007657947	0.293843469	0.332522499	0.147465438	0.096877114	-0.041675712	0.208231683	0.285714286	0.033121046	-0.080845208	-0.197607617
0.579656865	0.577730298	0.123601378	0.348805924	0.587437769	-0.154219425	0.095971656	0.009059414	-0.059477277	0.579656865	0.419842775	0.543545904	0.195004533	-0.057156501	0.579656865	0.345283872	-0.167900482	-0.245982763	-0.020647604	0.339287618	-0.254570584	0.579656865	0.460782577	-0.169806537	-0.021644752	0.585038965	0.16698664	0.201915095	0.27364943	0.193659766	0.255012675	0.131285913	0.316213734	-0.209454515	0.579656865	-0.129184709	0.169440556	0.269856378	0.022585633	0.139505008	0.145253296	0.267175294	0.238565139	0.032141386	0.105712436	0.190354052	0.126278355	0.168026234	0.257000476	-0.070923421
0.038245929	0.038672262	0.066366274	0.058549044	0.009048555	-0.010462937	0.095550792	-0.005904974	0.005998426	0.038245929	0.02896221	0.025706564	0.289273426	-0.039446376	0.038245929	0.020547365	-0.066775988	0.4463156	0.080749307	-0.062006121	-0.06553993	0.038245929	-0.127287498	0.129978355	0.181295467	0.02559054	0.581468805	0.132816253	-0.077843886	-0.073889833	-0.103233743	-0.146696323	-0.080464846	0.493654744	0.038245929	0.215339533	-0.067552058	-0.063264262	-0.075887965	0.317679861	-0.06548695	-0.0843399	-0.164156044	-0.027636073	-0.178523812	-0.090540327	-0.064415663	0.055143134	0.140607837	0.593542145
0.134069529	0.13528537	0.204865824	0.187005539	0.046566686	-0.080015332	0.024441321	-0.292752101	-0.33343187	0.134069529	0.035701392	0.201281113	-0.111939047	-0.111939047	0.134069529	0.031512225	-0.050160102	0.169571923	0.363938615	0.033617647	0.165668283	0.134069529	0.161964967	0.23791714	-0.127505298	0.130659591	0.052677199	-0.311294538	0.366102454	0.277519033	0.130166608	-0.02235817	0.218298114	0.133114336	0.134069529	0.117317931	0.211026704	0.372497241	-0.04921721	-0.332009043	0.246340409	-0.063353581	-0.198751301	0.040625887	-0.004705322	-0.17296664	0.247311828	0.214012913	-0.070413569	-0.138901088
0.161928133	0.162686115	0.199905393	0.014779278	0.178328874	-0.149581011	0.117387187	2.44E-18	0.04483585	0.161928133	-3.96E-17	0.284697076	-0.068041382	-0.068041382	0.161928133	0.086390657	-0.115182457	0.155859908	0.113960576	0.052151549	-0.032300106	0.161928133	0.155383084	0.03092424	-0.055185539	0.164090617	0.196563992	-0.15415	0.193310735	0.229415734	0.219406126	3.52E-18	0.198085326	-0.084215192	0.161928133	-0.036735918	0.382855063	0.386897908	-0.1094408	-0.071474169	0.22854492	-0.145478593	0.032258065	-0.170688249	0.097243328	-0.156173762	-0.111111111	-0.023779213	-0.026948403	-0.14130007
0.204300123	0.200398152	0.142306044	0.242093468	0.119132765	-0.149423239	-0.118470378	-0.029882733	-0.169204673	0.204300123	-0.000626352	0.343193664	0.373367955	-0.088721098	0.204300123	0.333248091	-0.032853995	-0.221449045	0.006191519	-0.135859713	-0.125473648	0.204300123	0.14789165	-0.180193402	0.032980749	0.204187104	0.034502649	-0.102675021	0.210698231	0.072708057	0.324960816	0.351461108	0.022182993	0.004575441	0.204300123	-0.264120853	0.006330633	0.019403354	0.012941202	0.005824825	-0.050952216	0.040836835	0.066014302	-0.030828298	0.14000651	0.338456262	-0.054330355	0.1563239	0.206440397	-0.170103565
0.131084679	0.131424055	-0.024164388	0.148848441	0.106314181	-0.197824492	0.096044062	0.170244007	0.004434315	0.131084679	0.054348994	0.169965753	-0.029160592	-0.029160592	0.131084679	0.176578706	-0.04936391	-0.074893722	-0.048840247	-0.045837803	-0.048450158	0.131084679	0.156279956	-0.069579541	-0.067996468	0.132012752	-0.110162237	0.207682755	-0.06525973	-0.163868381	-0.110384448	0.339479158	-0.045045643	-0.036092225	0.131084679	0.115455742	-0.049937617	-0.046767879	0.31176833	0.030631787	0.401923825	-0.062347969	-0.013824885	-0.152235465	0.145864991	0.304910678	0.428571429	-0.086624274	-0.12704247	-0.092429369
0.110178139	0.110644901	0.200888701	-0.070140773	0.151909039	-0.001685876	0.191692474	0.056136089	0.059136515	0.110178139	0.165904858	-0.004567877	0.479166667	-0.041666667	0.110178139	0.130223403	-0.070534562	-0.107013319	-0.069786316	0.002165164	-0.06922893	0.110178139	-0.369396034	-0.09942005	0.610405986	0.111502616	0.074074074	0.283713165	-0.093247606	-0.058536613	-0.011683327	-0.070739557	-0.126253095	-0.051571062	0.110178139	0.352438329	-0.071354314	0.08505022	0.051249464	0.207901852	0.091694399	-0.089087081	-0.085600448	-0.005649988	-0.014887283	-0.095636507	-0.068041382	-0.032763902	-0.016502459	-0.018216478
0.539636521	0.540735868	0.379894585	0.415631167	0.450388461	-0.414904999	0.153973824	-0.180808219	-0.348336501	0.539636521	0.46540361	0.422375193	0.017504842	0.199846944	0.539636521	0.451776347	0.183969756	-0.08414442	-0.113201454	0.082946024	-0.031507878	0.539636521	0.214916262	-0.06596688	0.245645468	0.537935164	0.082337589	0.142362731	0.332638761	0.254119191	0.178745932	0.217230527	0.185210058	0.066803003	0.539636521	0.166966975	0.199490486	0.049342776	0.078531958	0.02375115	0.219137838	0.037426926	0.320662373	-0.009989117	0.292913884	0.161085808	0.302527621	0.268665502	-0.024843072	0.139189618
0.104548868	0.105119088	-0.04273518	-0.040139631	0.175433736	-0.04845592	0.214791137	0.030879976	0.094977395	0.104548868	-0.03495172	0.222064244	-0.051571062	-0.051571062	0.104548868	0.127599425	0.094576099	0.106199428	0.201541449	-0.092231008	0.016320958	0.104548868	0.025245987	0.121099525	0.045312743	0.106187512	0.091681889	-0.0522857	0.130146658	2.14E-17	0.166295961	-0.066708372	0.124602786	-0.063829787	0.104548868	-0.105186561	0.121959674	0.105267125	-0.099213752	0.144461061	0.312597086	0.196024123	0.02988281	-0.03613061	-0.233396917	-0.11836983	-0.084215192	-0.078100267	0.047658763	-0.163463099
0.118747297	0.119855036	-0.007688669	0.091446781	0.118055707	-0.038542346	0.122722969	0.09166985	0.093120612	0.118747297	0.129696462	0.054080012	0.153093109	0.153093109	0.118747297	0.05482484	0.043193421	0.092099036	-0.113960576	0.058339021	0.072675237	0.118747297	0.068274385	0.046386361	0.015520933	0.116590701	0.124742533	0.247832321	-0.066416817	-0.114707867	-0.279027356	0.148522131	-0.081861793	0.084215192	0.118747297	0.266335405	-0.174781659	0.096724477	0.07725233	-0.026802813	0.106391601	-0.127293769	-0.112903226	0.055358351	-0.036466248	0.02602896	3.81E-17	0.008917205	-0.040422604	-0.156173762
0.505451492	0.506067587	0.207895116	0.491601433	0.394870163	-0.220350153	0.041627739	-0.125488491	-0.249809844	0.505451492	0.456271851	0.373250447	0.200298794	0.014836948	0.505451492	0.367826928	-0.066453868	-0.137833952	-0.051080518	0.186353803	-0.173440941	0.505451492	0.269386622	-0.0488887	0.138010718	0.506952979	0.124740264	0.050637056	0.257901934	0.145908784	0.164504325	0.412026919	0.388378991	-0.058151944	0.505451492	0.23608871	0.055656331	0.3032131	0.028543706	0.211702952	-0.011170134	0.207960109	0.272767526	0.224157614	0.190841913	0.128651816	0.226133918	0.000864207	-0.131237521	-0.047568739
0.231966829	0.23187296	0.289190021	0.166536998	0.174889713	-0.290483736	-0.092090865	-0.200131321	-0.215571209	0.231966829	0.277056026	0.094504195	0.189484182	0.014035865	0.231966829	0.204599155	-0.013365184	-0.244058689	-0.054852635	0.07676502	-0.101610796	0.231966829	0.01786123	-0.165858777	0.228389644	0.229670535	-0.005458392	-0.016514251	0.034196164	0.305639672	0.495892481	0.023829382	0.235372784	0.089756716	0.231966829	-0.10293506	-0.061808063	0.099252072	0.015935939	0.298565905	0.070717826	0.123791013	0.05656181	0.049484742	0.268299382	-0.012528517	-0.034380708	0.256300723	0.283510583	0.006136417
0.364743242	0.364295238	0.168540837	0.341860271	0.287061214	-0.179456398	0.07563082	-0.256848944	-0.220838824	0.364743242	0.269340101	0.347465503	-0.159804989	-0.054670128	0.364743242	0.263278302	-0.092547204	-0.191495215	-0.103304602	0.166737523	-0.140742957	0.364743242	0.350388541	-0.142393094	-0.08697593	0.365373639	-0.113078384	-0.033056602	0.316517774	0.389932564	0.220508902	-0.016319328	0.252854303	-0.024290186	0.364743242	-0.01059574	0.446508674	0.172907764	0.077190825	-0.06405466	0.035070316	0.070433507	0.229946478	-0.078694538	0.258441278	0.223080962	0.082408564	0.260138329	-0.129915582	-0.046883774
-0.131084679	-0.130807041	-0.134002516	-0.088675667	-0.10716811	0.136471369	-0.05640683	-0.026191386	0.078339563	-0.131084679	-0.192691886	-0.016517048	-0.029160592	-0.029160592	-0.131084679	-0.207907187	0.567684965	0.431144939	-0.048840247	-0.064779043	0.64369496	-0.131084679	-0.123992562	0.344584394	-0.023650945	-0.130162106	-0.110162237	-0.084314088	0.050449011	-0.163868381	-0.110384448	-0.014144965	-0.088358761	-0.036092225	-0.131084679	-0.015743965	-0.049937617	-0.046767879	0.035867153	0.030631787	-0.104702845	-0.062347969	0.032258065	-0.053381267	-0.166702847	-0.066931612	-0.047619048	-0.086624274	-0.011549315	0.066931612
0.146506406	0.146849413	-0.134002516	0.109261089	0.170358868	0.097142444	-0.05640683	-0.026191386	-0.069470933	0.146506406	0.128461258	0.116684952	-0.029160592	-0.029160592	0.146506406	0.176578706	-0.04936391	-0.074893722	0.113960576	-0.045837803	-0.048450158	0.146506406	0.156279956	0.013253246	-0.067996468	0.147434802	0.051841053	-0.02956468	0.166157751	3.98E-18	0.19623902	0.05657986	0.041580593	-0.036092225	0.146506406	0.246655449	-0.049937617	0.378394657	-0.102083435	-0.122527147	0.233048268	-0.062347969	-0.198156682	0.045472931	0.041675712	-0.066931612	0.428571429	-0.086624274	-0.011549315	-0.092429369
-0.038554317	-0.038254889	0.195511868	-0.049088316	-0.064471652	-0.09950218	0.172269509	-0.026191386	-0.143376181	-0.038554317	0.029644906	-0.096438248	-0.029160592	-0.029160592	-0.038554317	0.005696087	-0.04936391	0.02631401	-0.048840247	-0.064779043	0.124586121	-0.038554317	-0.202468867	0.17891882	0.198076667	-0.037629803	-0.110162237	0.116433741	-0.06525973	3.98E-18	-0.110384448	-0.084869789	-0.131671879	-0.036092225	-0.038554317	-0.146943672	-0.049937617	-0.046767879	-0.102083435	0.030631787	-0.104702845	-0.062347969	-0.105990783	0.440889724	-0.166702847	-0.066931612	-0.047619048	0.040764364	0.450423304	0.066931612
0.104766958	0.105839545	0.104465402	0.169429222	0.034806826	-0.078224268	-0.134061697	-0.138390198	-0.124402456	0.104766958	0.04009185	0.144985584	-0.099050727	-0.099050727	0.104766958	0.22357786	-0.05123433	0.012987077	0.018433027	-0.16284745	-0.066612565	0.104766958	0.171192685	0.013755417	-0.127756446	0.10791223	0.053805333	0.01666834	0.00978212	0.123692674	0.126525132	-0.008007777	0.116717635	-0.122595629	0.104766958	-0.276303179	0.166932263	0.202182868	0.251992571	-0.127169755	-0.068835008	-0.113733361	0.109572011	0.154459377	0.121899956	-0.01684065	-0.16174916	0.210583153	0.091536512	-0.133522295
0.410556644	0.408055314	0.23333177	0.386499127	0.310958666	-0.091560235	0.143705519	-0.117396843	-0.157801753	0.410556644	0.32078254	0.359820467	0.047529319	0.047529319	0.410556644	-0.011218341	0.038553286	-0.166609714	-0.229971459	0.586682941	-0.109053386	0.410556644	0.346757358	-0.077856051	-0.049792532	0.413246499	0.00352069	0.23161944	0.074935294	0.022257643	-0.097732903	0.051873989	0.467585797	-0.104581865	0.410556644	0.186044728	-0.112401412	0.133975991	0.185124759	0.241315005	0.033030359	0.13690736	0.229089591	0.03329897	-0.067927914	-0.092931	0.271652684	0.158493032	0.065885454	0.064070441
0.055089069	0.055542859	-0.034527745	-0.126705913	0.151909039	0.054510006	-0.189514151	0.102916163	0.111936974	0.055089069	0.007059781	0.071563408	0.479166667	-0.041666667	0.055089069	0.140397106	-0.070534562	-0.034707022	-0.069786316	-0.092560768	-0.06922893	0.055089069	0.143209043	-0.09942005	-0.118279361	0.056412391	-0.041666667	-0.068320633	0.105151555	0.058536613	0.280399855	0.131373464	-0.095308709	-0.051571062	0.055089069	-0.116229662	0.183482521	0.009112524	-0.047307197	0.043768811	-0.028956126	0.096511004	0.046092549	0.135599713	0.059549133	-0.095636507	-0.068041382	-0.123774741	0.148522131	-0.018216478
0.357822958	0.356467121	0.022318414	0.243635954	0.357616572	-0.005291595	0.102838253	-0.057534315	-0.054521469	0.357822958	0.331934284	0.250224588	0.136120565	0.136120565	0.357822958	0.239302123	0.11747356	-0.002408487	0.04917312	0.135954157	-0.248969955	0.357822958	0.202207013	-0.145263	0.102283963	0.357745771	0.410437609	0.006046777	0.24744039	-0.074993288	0.290751776	0.266702032	0.170627466	0.003303474	0.357822958	0.097509319	-0.028077308	0.111295666	-0.053788618	0.305601905	0.086868103	0.409926087	0.077187786	-0.148929996	0.005721785	0.176297344	0.178698864	0.112866039	0.053911777	0.241837559
0.23179154	0.232743593	-0.176804813	0.228277398	0.233371102	0.098265979	-0.213368098	-0.033863363	0.012899731	0.23179154	0.158105011	0.218891001	-0.084830195	0.386448668	0.23179154	0.048790372	-0.043878711	0.109262662	0.226275051	0.185018221	-0.085014377	0.23179154	0.229959943	0.038554616	-0.087913984	0.229503362	0.203173554	0.061466362	0.131799476	0.105934343	0.141396782	0.004572077	0.078960551	0.089440014	0.23179154	0.208645771	-0.029976764	0.070086889	-0.074019009	0.039604446	0.132097251	0.154504278	-0.055112944	-0.091384548	-0.080825034	-0.074518154	0.169310935	0.200938028	0.265049026	-0.011332254
-0.150004897	-0.14949462	-0.236986	-0.273509578	-0.013340012	0.287721516	0.079984984	0.339679736	0.356383071	-0.150004897	0.037864363	-0.296190357	-0.051571062	-0.051571062	-0.150004897	-0.048689254	-0.087301014	-0.132450973	-0.086374907	-0.069899045	-0.085685027	-0.150004897	-0.199456514	-0.123052743	0.141166621	-0.148371592	-0.099322046	-0.030768951	-0.156339696	-0.096601451	-0.074712678	-0.108401105	0.124602786	-0.063829787	-0.150004897	-0.027843501	-0.088315626	-0.020050881	-0.099213752	-0.126403428	0.01393745	-0.110263569	0.002716619	-0.094405787	0.196544772	-0.11836983	-0.084215192	-0.153196678	-0.224677027	0.11836983
0.140720455	0.141352544	-0.132212091	0.181382261	0.123510672	-0.032832722	0.038476866	0.127123209	0.037305683	0.140720455	0.057554122	0.185161263	-0.056613852	-0.056613852	0.140720455	0.160350753	0.023959399	0.365471067	0.031606977	-0.103701227	-0.094063593	0.140720455	0.024812568	0.090056832	0.086094645	0.130543416	0.289359687	0.218964149	-0.144669972	-0.127256953	0.023811774	0.137308759	0.013454445	0.39707056	0.140720455	0.020377421	0.041550609	-0.173340741	0.016069456	0.148675258	0.059015442	-0.121045507	0.080520996	-0.065252987	-0.04045567	0.303203657	0.092450033	0.029678251	0.022422426	0.501214209
0.048660648	0.049372986	-0.027171528	-0.111520706	0.133751451	-0.062246435	0.160472603	-0.042974091	0.028729685	0.048660648	0.054876495	0.029723359	-0.066248144	-0.066248144	0.048660648	0.160319509	-0.034267081	-0.119051393	-0.069861899	-0.108917337	-0.110070916	0.048660648	0.083369677	-0.095345892	-0.046268463	0.050763853	-0.00490727	0.015755027	0.038671322	0.020682357	0.084623864	-0.192810422	0.105397753	-0.081995692	0.048660648	-0.002649462	-0.113450181	0.296209471	-0.19709466	0.146913194	0.060532695	0.186236275	-0.008142789	0.103307138	-0.115720575	-0.152057787	-0.108182767	-0.164640064	-0.026238175	-0.049076852
0.059092838	0.050559008	0.151515639	-0.063476626	0.074754404	-0.210748475	0.124920368	-0.084919934	-0.035725442	0.059092838	-0.07864137	0.190654875	-0.051571062	-0.051571062	0.059092838	-0.065478652	0.276453213	-0.072788372	-0.086374907	0.17575255	-0.085685027	0.059092838	0.058290472	-0.074222289	-0.006971191	0.060730529	-0.003820079	0.119848292	0.007366792	-0.048300725	-0.074712678	-0.02501564	-0.054130719	-0.063829787	0.059092838	-0.027843501	-0.088315626	-0.20802789	0.063431743	-0.036115265	0.01393745	0.349167969	0.192879956	-0.03613061	-0.049136193	-0.11836983	-0.084215192	-0.078100267	0.319994553	-0.069518789
0.403654703	0.4040342	0.112747507	0.311623287	0.369208639	-0.067566472	0.104169819	-0.131474237	-0.170047845	0.403654703	0.498058117	0.159436737	-0.101569043	0.122480316	0.403654703	0.23282823	-0.235151963	0.096838192	0.205138801	0.177004617	-0.168756388	0.403654703	0.201513773	0.147990848	0.09479577	0.404516314	0.429510919	0.236352425	0.110523476	-0.058755606	0.170460846	0.218808871	0.078271586	-0.033276855	0.403654703	0.267736944	-0.192208073	0.381544501	-0.037591642	0.00470706	0.076467196	0.182034318	0.18553204	0.062179839	0.219875256	0.204940202	0.297575138	-0.079867156	-0.069806258	0.273942904
0.02313259	0.023446545	-0.134002516	0.109261089	-0.000426965	0.077477982	0.096044062	-0.157148314	0.004434315	0.02313259	0.029644906	0.010123352	-0.029160592	-0.029160592	0.02313259	-0.008544131	-0.04936391	0.127521743	-0.048840247	0.01098592	0.124586121	0.02313259	0.055381849	0.096086033	-0.067996468	0.024058399	-0.110162237	0.189432952	-0.088401478	-0.081934191	-0.110384448	-0.014144965	-0.088358761	-0.036092225	0.02313259	-0.015743965	-0.049937617	0.059522755	-0.102083435	-0.122527147	0.064172712	0.197435234	0.078341014	-0.053381267	0.250054271	-0.066931612	-0.047619048	0.040764364	-0.12704247	0.066931612
0.528152259	0.529495947	0.20717991	0.27250115	0.54558729	-0.346203347	0.249691772	0.124409613	-0.041429428	0.528152259	0.349168318	0.529758822	0.043351524	0.122653091	0.528152259	0.236279929	0.017451724	0.037945336	0.149348646	0.300971095	0.07202831	0.528152259	0.408316869	0.139482157	-0.057028811	0.529583703	0.016917668	0.363568969	0.133939181	0.103981812	-0.073082807	0.28516803	0.17062135	-0.055401343	0.528152259	0.275540592	0.319980596	0.173587141	0.186776417	-0.134394616	0.345480903	0.026751835	0.297931058	0.039930475	0.210049667	0.072537942	0.329790577	0.036398299	0.063234977	-0.087946957
0.330877913	0.327542849	0.212094985	0.244456093	0.280258849	-0.194604656	0.227939518	-0.006585284	-0.148160098	0.330877913	0.2020754	0.343482661	0.322600528	-0.043990981	0.330877913	0.271156349	-0.07446923	-0.121465101	-0.087323548	0.09753364	-0.131099309	0.330877913	0.073212334	-0.118850452	0.241826082	0.32581818	0.078206189	0.296480667	0.128472829	-0.068668881	-0.029467099	0.01422584	-0.009873773	0.197625635	0.330877913	0.328115304	0.133928374	-0.017103738	0.181286064	0.097555269	0.082656012	0.036577595	-0.071064531	0.076884341	0.010478499	-0.007479367	0.287347886	0.210965986	0.243922347	0.114327463
0.626963707	0.627017188	0.094538215	0.433041595	0.615872392	-0.185097953	0.154480342	-0.02598047	-0.05323441	0.626963707	0.625069811	0.413219275	-0.10235271	-0.013350354	0.626963707	0.506781047	-0.248598592	0.035214677	0.144098601	0.102441825	-0.133089219	0.626963707	0.389940293	0.124891934	0.064516341	0.62434092	0.256129005	0.296997971	0.08348699	0.227568281	0.217743263	0.328110882	0.410342338	0.102814792	0.626963707	0.152968284	0.026128603	0.436012996	0.165891811	-0.063107543	0.54738952	0.082461185	0.140651845	0.281804006	0.340260849	-0.013618999	0.319748528	0.131417307	0.045825242	0.023346856
0.268735146	0.266918309	-0.009622354	0.012665901	0.364446739	-0.170697345	-0.091746059	0.066091365	0.071500546	0.268735146	0.141613836	0.313747728	0.108293232	-0.169381722	0.268735146	0.228348994	0.183321976	-0.035079666	-0.043406523	0.039463546	-0.116656998	0.268735146	0.149283666	-0.080768608	0.075164046	0.270444277	0.100580039	0.089809246	0.095813359	-0.101425905	0.234747951	0.173752857	0.187907249	-0.066444765	0.268735146	0.045974928	-0.103255628	0.102832188	-0.087223198	-0.04812787	-0.101630542	0.00890541	0.264166126	0.00527137	0.242076834	0.018412065	0.154170043	-0.236297985	0.037391728	-0.043703363
0.197912162	0.198678618	0.097389807	0.217994348	0.138478846	-0.039460021	-0.060472187	-0.213896316	-0.127609728	0.197912162	0.322800083	-0.001243219	-0.068041382	-0.068041382	0.197912162	-0.119617833	-0.115182457	-0.127521743	-0.113960576	0.449917604	-0.032300106	0.197912162	0.239091142	-0.046386361	-0.117269271	0.185681487	-0.105842149	0.067280939	0.052917464	0.152943823	0.124012158	-0.066009836	0.198085326	0.477219422	0.197912162	0.024490612	0.049937617	-0.059522755	0.083690024	-1.73E-17	0.149736327	0.339450051	0.182795699	-0.078424331	0.048621664	-0.156173762	0.111111111	0.035668819	0.080845208	0.007436846
0.214542294	0.212464055	0.068944897	0.153674858	0.197771554	-0.215088467	0.270450748	-0.008744795	-0.047048004	0.214542294	0.048389529	0.315584386	0.038944621	0.038944621	0.214542294	0.049447136	0.340620781	-0.068934244	-0.097840859	0.198239842	0.026190632	0.214542294	0.02959546	-0.036137511	0.173066958	0.218460128	-0.105294717	0.208064335	-0.095706573	0.01823749	0.124670755	0.113345496	0.195132609	-0.152639577	0.214542294	-0.095787007	-0.21119387	0.086118464	-0.06325439	0.010227359	-0.104498844	0.141091479	0.341573676	-0.049728281	-0.032467658	-0.034762257	0.116593217	0.030623466	0.156814412	-0.000709434
0.068184044	0.068745701	0.151515639	-0.016802636	0.074754404	-0.19915615	-0.009885785	-0.046319964	-0.16642828	0.068184044	0.183496529	-0.076324769	-0.051571062	-0.051571062	0.068184044	0.08562593	0.094576099	0.165862029	0.009597212	-0.058733063	-0.085685027	0.068184044	-0.272154382	0.121099525	0.40258629	0.069821926	-0.003820079	0.098331543	-0.129055281	0.048300725	0.106043802	0.26683349	-0.028597361	-0.063829787	0.068184044	0.049499558	-0.088315626	-0.020050881	0.063431743	0.144461061	-0.185168975	-0.110263569	0.220046147	0.138694921	0.135124531	0.320036948	-0.084215192	-0.153196678	-0.088509132	0.11836983
0.113640073	0.114212435	0.022015093	0.099882337	0.099924237	-0.129602198	-0.054821169	-0.046319964	-0.079293055	0.113640073	0.081554013	0.11213145	-0.051571062	-0.051571062	0.113640073	0.035257736	-0.087301014	-0.132450973	-0.086374907	0.131088624	0.016320958	0.113640073	0.150815032	-0.123052743	-0.067969114	0.106187512	-0.099322046	0.216673662	-0.047202037	-0.096601451	0.166295961	-0.150093838	-0.028597361	0.290780142	0.113640073	0.049499558	0.332234974	-0.145368887	0.063431743	-0.036115265	0.113490662	0.196024123	0.138547574	0.022144567	0.012284048	0.100833559	-0.084215192	-0.003003856	0.115742711	-0.163463099
0.088142511	0.088604084	-0.112999894	0.156119785	0.06039757	0.082607947	-0.24397224	0.056136089	0.006336055	0.088142511	0.077657593	0.071563408	-0.041666667	-0.041666667	0.088142511	0.120049699	-0.070534562	0.037599274	0.162834737	-0.065496216	-0.06922893	0.088142511	0.151218498	0.018937152	-0.118279361	0.089466526	0.189814815	-0.055282345	0.072085028	0.058536613	-0.011683327	0.131373464	0.090357607	-0.051571062	0.088142511	-0.022496064	-0.071354314	0.160987917	-0.047307197	-0.065653216	-0.149606652	0.282109089	0.0131693	0.276849414	0.059549133	0.170020457	0.272165527	0.058246937	-0.099014754	-0.018216478
0.263857523	0.26578262	0.102807221	0.101996193	0.292850023	-0.078867478	-0.100881906	-0.009885014	-0.047603929	0.263857523	0.206985832	0.225354384	0.190764363	0.007337091	0.263857523	0.012898723	-0.18164899	-0.057550578	0.19661896	0.302247154	0.033959347	0.263857523	0.162363667	0.048769207	0.030125974	0.267510577	0.129621939	0.053357056	0.138696492	-0.226769902	0.194930996	0.27938243	0.196600012	-0.142271471	0.263857523	0.102994734	0.057439058	0.239089265	0.025685193	-0.123316126	0.111325754	0.081051361	0.044060703	0.01343125	0.028836549	-0.076718516	0.191702708	-0.138465635	0.090083551	-0.056937435
0.066106883	0.066563267	0.01778702	0.118409692	0.024809776	0.087290937	0.01016551	-0.084204134	-0.064064557	0.066106883	0.11883965	-0.010912151	-0.041666667	-0.041666667	0.066106883	0.120049699	0.223359445	-0.107013319	-0.069786316	-0.056474698	-0.06922893	0.066106883	0.057774864	-0.09942005	0.004928307	0.067430436	-0.11882716	-0.098743307	0.259462013	0.019512204	-0.084704123	-0.00336855	-0.002475551	-0.051571062	0.066106883	0.258704731	-0.071354314	-0.168075436	0.379771666	0.28084987	-0.069172968	-0.089087081	-0.074626032	-0.146899689	0.034736994	-0.007084186	-0.068041382	0.482964187	-0.099014754	-0.056167472
0.248811838	0.250843852	0.157694543	0.36689873	0.118653562	-0.18923999	0.083432041	-0.167537935	-0.297306143	0.248811838	0.196652296	0.220018421	0.020725667	-0.082902667	0.248811838	0.311730672	0.078941294	-0.191340764	-0.080996604	-0.048195182	-0.186935993	0.248811838	0.3781642	-0.17426339	-0.229032539	0.252543832	0.078296963	0.101432493	0.128621949	0.151408651	-0.066831951	0.160854802	0.056643417	-0.145362873	0.248811838	-0.082059281	0.035492778	0.033239911	0.111773946	0.108856535	0.170438346	0.265880038	0.278401368	0.192512021	0.162913806	-0.005285681	-0.236914105	0.170216132	0.057460111	-0.296753234
-3.71E-18	0.000440816	0.043944403	0.127837216	-0.076869634	-0.029783818	-0.080597972	-0.130984208	-0.152065323	-3.71E-18	0.095307046	-0.099731983	-0.041666667	-0.041666667	-3.71E-18	0.069181183	0.149885943	-0.107013319	-0.069786316	-0.079028492	0.054394159	-3.71E-18	0.103161772	-0.09942005	-0.118279361	-0.00969588	-0.157407407	-0.185665233	0.320083979	-0.058536613	0.061337468	-0.171796068	-0.033419937	0.37818779	-3.71E-18	0.352438329	0.183482521	-0.218700567	0.248362785	0.207901852	-0.149606652	-0.089087081	-0.118523697	-0.217524539	0.059549133	-0.095636507	-0.068041382	0.331279455	-0.099014754	-0.132069462
0.287139069	0.285343725	-0.006079997	0.241643324	0.265778047	-0.170994984	0.120060976	-0.121915174	-0.119753635	0.287139069	0.265414265	0.213691189	0.084376545	-0.190764363	0.287139069	0.176999139	-0.245303764	0.121212723	0.131079307	0.095697301	-0.012190535	0.287139069	0.228313328	0.180487748	-0.058020395	0.281557404	0.339136645	0.146387518	0.222310331	-0.247385348	-0.002057319	0.19218664	-0.049476943	0.217947785	0.287139069	0.177599893	0.077183735	0.188810985	-0.025685193	-0.050097176	-0.005098889	0.343814644	0.013913906	0.222859262	-0.015729027	-0.110399816	0.227646966	-0.166030553	0.200508549	0.117082613
0.361357107	0.361487241	0.084667278	0.250018137	0.349004376	-0.003043102	-0.052748106	-0.300162674	-0.177380407	0.361357107	0.372200607	0.225111572	0.102172998	-0.163902517	0.361357107	0.286687968	-0.209895941	-0.07003588	0.14735906	0.070735515	0.005557614	0.361357107	0.172573639	0.044260051	0.110922639	0.361499776	0.090347419	0.079609945	0.343526507	0.065789474	0.148021351	-0.048528659	0.091435806	-0.00526917	0.361357107	0.294589833	0.018746959	0.334558685	0.0354458	-0.051427892	0.255913209	0.313270621	0.082078356	-0.03665704	0.226640677	-0.226915215	0.097327887	0.098939767	-0.001686106	-0.106555539
0.084819498	0.085147979	0.08567374	0.267610494	-0.043123423	0.038149057	0.019818616	-0.222626778	-0.143376181	0.084819498	0.10375717	0.036763752	-0.029160592	-0.029160592	0.084819498	0.133858052	-0.04936391	0.02631401	-0.048840247	-0.064779043	-0.048450158	0.084819498	0.122647254	0.013253246	-0.082778309	0.07032455	0.051841053	-0.175563102	0.235582995	0.245802572	-0.110384448	0.05657986	0.041580593	0.565444861	0.084819498	-0.146943672	-0.049937617	-0.046767879	0.035867153	-0.199106614	0.233048268	-0.062347969	-0.105990783	-0.053381267	0.041675712	-0.066931612	-0.047619048	0.422930279	-0.12704247	-0.092429369
-0.146506406	-0.146232399	0.305349995	-0.088675667	-0.213909256	-0.060173255	0.248494955	-0.222626778	-0.365091925	-0.146506406	-0.093875534	-0.149719049	-0.029160592	-0.029160592	-0.146506406	-0.108225659	-0.04936391	-0.074893722	0.113960576	-0.026896562	-0.048450158	-0.146506406	-0.09035986	-0.069579541	-0.008869105	-0.145584156	0.051841053	-0.212062707	0.119874255	-0.163868381	0.094031197	-0.155594614	-0.001732525	-0.036092225	-0.146506406	0.246655449	-0.049937617	0.059522755	-0.102083435	-0.04594768	-0.104702845	-0.062347969	-0.152073733	-0.152235465	-0.062513568	-0.066931612	-0.047619048	-0.086624274	-0.12704247	0.066931612
-0.084819498	-0.084530965	-0.134002516	-0.009500964	-0.085819881	0.116806907	-0.132632277	0.104765543	0.078339563	-0.084819498	-0.044467358	-0.096438248	-0.029160592	-0.029160592	-0.084819498	-0.065505004	-0.04936391	-0.074893722	-0.048840247	0.01098592	-0.048450158	-0.084819498	-0.011883555	-0.069579541	-0.053214627	-0.083895954	0.051841053	0.025184728	-0.18096847	-0.163868381	0.094031197	0.268754333	-0.088358761	-0.036092225	-0.084819498	-0.146943672	-0.049937617	-0.046767879	0.31176833	0.18379072	0.064172712	-0.062347969	-0.198156682	0.045472931	-0.062513568	0.304910678	-0.047619048	-0.086624274	0.219436994	0.066931612
0.152351887	0.153204688	0.114997747	0.087732081	0.142368406	0.004886692	0.068005992	-0.122704193	-0.01836573	0.152351887	0.194235774	0.059365094	-0.077216975	-0.077216975	0.152351887	0.119505241	0.309191655	0.028448926	-0.0630062	0.021374269	-0.093049531	0.152351887	0.103262861	0.035094471	0.003613124	0.145381304	0.005279793	0.070406254	0.058168038	0.116825137	0.040804992	0.16422899	-0.048700298	0.272012257	0.152351887	-0.121862701	-0.132234342	-0.015588366	0.179274008	-0.184063399	0.169928739	0.099481427	0.20744627	-0.101081558	0.152801854	0.049989156	-0.029098798	0.185787636	0.016467489	-0.114910139
0.110512836	0.11129376	0.017661875	0.21200254	0.036268031	-0.030382968	-0.084733071	-0.155644311	-0.273329684	0.110512836	0.132988902	0.052708788	-0.071354314	-0.071354314	0.110512836	0.198118747	0.094906967	-0.112503664	0.165036669	-0.118783663	-0.118554787	0.110512836	-0.052591902	-0.083391275	0.190152568	0.112779367	-0.099669517	-0.155276095	0.09108784	0.171847126	0.515913846	0.187893313	0.116886028	-0.088315626	0.110512836	-0.038524588	-0.122194514	0.145648803	-0.15334744	-0.085661992	-0.138136518	0.029059417	0.078933653	-0.096065128	0.211240352	0.356151844	0.21639634	0.099748085	-0.028260519	-0.003342405
0.181265992	0.182618573	-0.000227494	0.127744248	0.183894285	0.086629743	0.147298755	-0.097644646	-0.050054196	0.181265992	0.281927786	0.012635536	0.027178552	-0.123813402	0.181265992	0.255713231	-0.145694069	-0.055968338	0.028661108	-0.098508247	-0.026520783	0.181265992	0.02965165	-0.012352425	0.136852741	0.180407365	-0.048317425	0.214658208	-0.008675454	0.110305199	0.19814241	-0.060058322	-0.0791235	0.033639043	0.181265992	0.17771663	-0.175091709	0.241721229	-0.004857244	-0.076132665	0.080097642	-0.184015595	0.051063609	-0.154991704	0.230900179	0.254920189	-0.004931377	0.05435198	-0.120799484	-0.029375784
0.272548473	0.273909667	0.103643156	0.095667196	0.307348167	-0.029455882	0.02397542	0.042821577	0.018642544	0.272548473	0.243878192	0.212634744	-0.009081158	-0.122595629	0.272548473	0.156987396	0.032667309	-0.062720809	-0.053234205	0.155311696	-0.122861806	0.272548473	0.175227627	-0.04746407	0.038668087	0.271641674	0.091820595	0.162713805	0.057149736	-0.089305476	0.236174454	0.028632555	0.17481123	0.035592696	0.272548473	-0.004902967	0.067760171	0.15094013	-0.128451631	-0.157398704	-0.045754196	-0.100317715	0.178671176	0.037249922	0.126541367	0.123904602	0.244686229	-0.00714082	0.023378384	0.107692785
-0.146506406	-0.146232399	0.305349995	-0.088675667	-0.213909256	-0.060173255	0.248494955	-0.222626778	-0.365091925	-0.146506406	-0.093875534	-0.149719049	-0.029160592	-0.029160592	-0.146506406	-0.108225659	-0.04936391	-0.074893722	0.113960576	-0.026896562	-0.048450158	-0.146506406	-0.09035986	-0.069579541	-0.008869105	-0.145584156	0.051841053	-0.212062707	0.119874255	-0.163868381	0.094031197	-0.155594614	-0.001732525	-0.036092225	-0.146506406	0.246655449	-0.049937617	0.059522755	-0.102083435	-0.04594768	-0.104702845	-0.062347969	-0.152073733	-0.152235465	-0.062513568	-0.066931612	-0.047619048	-0.086624274	-0.12704247	0.066931612
0.354103171	0.356456103	0.042605136	0.389007176	0.275264194	0.094337406	0.179781594	-0.046709804	-0.099181655	0.354103171	0.319966522	0.276392787	-0.214521024	-0.052005097	0.354103171	0.230786627	0.187075992	-0.212531926	-0.032663197	0.186380441	-0.24070291	0.354103171	0.369930797	-0.096390084	-0.13115087	0.355760824	0.128568156	-0.052725749	0.38660675	0.08219346	0.030987221	0.234918776	0.165883118	-0.064366994	0.354103171	0.015793784	-0.009542026	0.17723773	-0.043668823	-0.090479	0.246209114	0.467931207	0.304082593	0.014985237	0.085937822	-0.036472963	0.28661839	0.17209288	-0.239441142	-0.200364456
0.578566351	0.576239232	0.186252604	0.389546852	0.551226917	-0.194340964	0.078705573	-0.026341137	-0.130006094	0.578566351	0.370120219	0.594668463	0.232841153	-0.078206189	0.578566351	0.324276606	-0.132389742	-0.2101118	0.01290007	0.350996417	-0.235409218	0.578566351	0.490537673	-0.151264212	-0.065231775	0.583410159	0.139033224	0.142628414	0.289755035	0.279669626	0.308252022	0.130187992	0.362319963	-0.188459326	0.578566351	-0.114196601	0.181325104	0.289208658	-0.008912951	0.142832116	0.146372165	0.276152928	0.250832514	0.028560484	0.086368236	0.171798787	0.177052738	0.194737833	0.275248593	-0.077901975
0.007710863	0.008021186	-0.024164388	0.109261089	-0.043123423	-0.17816003	0.096044062	0.039287078	0.004434315	0.007710863	0.004940818	0.010123352	-0.029160592	-0.029160592	0.007710863	0.076897179	-0.04936391	-0.074893722	-0.048840247	-0.064779043	-0.048450158	0.007710863	0.077803651	-0.069579541	-0.082778309	0.008636348	-0.110162237	0.04343453	-0.042117981	0.245802572	-0.110384448	0.05657986	-0.088358761	-0.036092225	0.007710863	-0.015743965	-0.049937617	-0.153058513	-0.102083435	-0.04594768	-0.104702845	-0.062347969	0.170506912	0.243181327	0.041675712	-0.066931612	-0.047619048	0.040764364	-0.12704247	-0.092429369
0.038245929	0.038672262	0.066366274	0.058549044	0.009048555	-0.010462937	0.095550792	-0.005904974	0.005998426	0.038245929	0.02896221	0.025706564	0.289273426	-0.039446376	0.038245929	0.020547365	-0.066775988	0.4463156	0.080749307	-0.062006121	-0.06553993	0.038245929	-0.127287498	0.129978355	0.181295467	0.02559054	0.581468805	0.132816253	-0.077843886	-0.073889833	-0.103233743	-0.146696323	-0.080464846	0.493654744	0.038245929	0.215339533	-0.067552058	-0.063264262	-0.075887965	0.317679861	-0.06548695	-0.0843399	-0.164156044	-0.027636073	-0.178523812	-0.090540327	-0.064415663	0.055143134	0.140607837	0.593542145
0.047917478	0.048993845	0.169377258	0.131203708	-0.03586839	-0.090066301	-0.001754394	-0.286338179	-0.341899534	0.047917478	-0.017057574	0.108527846	-0.100673408	-0.100673408	0.047917478	0.101602762	-0.028403819	0.114139758	0.28102505	-0.145170987	0.151337982	0.047917478	0.126691994	0.141078608	-0.146293204	0.044014014	0.067115606	-0.341488351	0.376567425	0.245152143	0.065867221	-0.032555851	0.073769755	0.152293815	0.047917478	0.126826302	0.155984179	0.352277304	-0.098426587	-0.334883009	0.221548505	-0.095666134	-0.291675623	0.065981212	0.023980057	-0.14549058	0.164398987	0.22869279	-0.093036093	-0.172387999
0.212607737	0.21345527	0.126818903	0.060715911	0.238024797	-0.096240193	0.084069026	-0.011283778	0.011462355	0.212607737	0.055343707	0.313098643	-0.075377836	-0.075377836	0.212607737	0.155828338	-0.127601823	0.111621983	0.15430335	0.028397738	-0.050692319	0.212607737	0.21077608	0.034258598	-0.08024078	0.215004084	0.203799335	-0.155046212	0.250045918	0.211793436	0.287096441	0.024375747	0.200783396	-0.093295562	0.212607737	0.072350063	0.331932369	0.520198871	-0.145013842	-0.118771137	0.311391418	-0.161164593	-0.055589706	-0.137986375	0.107728436	-0.173012951	0.082060994	-0.059272129	-0.029854072	-0.170266714
0.182837307	0.18041409	0.193175288	0.151047259	0.130686833	-0.182407515	-0.148106078	-0.01242082	-0.165628297	0.182837307	-0.01271968	0.316132712	0.430671953	-0.063217901	0.182837307	0.303700234	0.018393569	-0.182933514	0.05955855	-0.144285609	-0.081590607	0.182837307	0.081328474	-0.150843047	0.094935932	0.185891977	0.024584739	-0.092530671	0.157971258	0.077711799	0.411582305	0.275986678	0.054931195	-0.118997823	0.182837307	-0.194124011	0.012565995	0.028227656	-0.043738428	-0.026977981	-0.124019459	0.040831263	0.141739167	0.011519067	0.189169705	0.283151489	-0.00645215	0.105634522	0.170571511	-0.167990741
0.131084679	0.131424055	-0.024164388	0.148848441	0.106314181	-0.197824492	0.096044062	0.170244007	0.004434315	0.131084679	0.054348994	0.169965753	-0.029160592	-0.029160592	0.131084679	0.176578706	-0.04936391	-0.074893722	-0.048840247	-0.045837803	-0.048450158	0.131084679	0.156279956	-0.069579541	-0.067996468	0.132012752	-0.110162237	0.207682755	-0.06525973	-0.163868381	-0.110384448	0.339479158	-0.045045643	-0.036092225	0.131084679	0.115455742	-0.049937617	-0.046767879	0.31176833	0.030631787	0.401923825	-0.062347969	-0.013824885	-0.152235465	0.145864991	0.304910678	0.428571429	-0.086624274	-0.12704247	-0.092429369
0.110178139	0.110644901	0.200888701	-0.070140773	0.151909039	-0.001685876	0.191692474	0.056136089	0.059136515	0.110178139	0.165904858	-0.004567877	0.479166667	-0.041666667	0.110178139	0.130223403	-0.070534562	-0.107013319	-0.069786316	0.002165164	-0.06922893	0.110178139	-0.369396034	-0.09942005	0.610405986	0.111502616	0.074074074	0.283713165	-0.093247606	-0.058536613	-0.011683327	-0.070739557	-0.126253095	-0.051571062	0.110178139	0.352438329	-0.071354314	0.08505022	0.051249464	0.207901852	0.091694399	-0.089087081	-0.085600448	-0.005649988	-0.014887283	-0.095636507	-0.068041382	-0.032763902	-0.016502459	-0.018216478
0.491482291	0.493086188	0.423555885	0.350919828	0.410853515	-0.455107486	0.252672088	-0.221402447	-0.355876748	0.491482291	0.463475206	0.343274238	0.030044554	0.132469168	0.491482291	0.372932768	0.166451911	-0.010522366	-0.083105512	0.112426544	-0.031118247	0.491482291	0.103337147	-0.029172043	0.340042825	0.488011346	0.151436689	0.147979761	0.298625954	0.280113967	0.142450441	0.113940221	0.141748699	0.135786371	0.491482291	0.292719297	0.076508906	0.053163429	-0.001421324	0.011476489	0.127648895	0.088570517	0.321784148	0.01564799	0.293742145	0.060253408	0.305525883	0.238398166	-0.071937381	0.218375068
0.033053442	0.033502042	-0.034527745	-0.041858203	0.075649481	-0.10002867	0.191692474	-0.037424059	0.006336055	0.033053442	-0.028239125	0.090596229	-0.041666667	-0.041666667	0.033053442	0.099702293	0.149885943	-0.107013319	-0.069786316	-0.065496216	-0.06922893	0.033053442	0.0631145	-0.09942005	-0.033794103	0.0343763	0.074074074	-0.042244056	0.088618292	-0.117073226	-0.011683327	-0.020211302	0.090357607	-0.051571062	0.033053442	-0.116229662	-0.071354314	0.08505022	-0.145863858	0.153190838	0.212344925	0.282109089	0.0131693	-0.005649988	-0.238196534	-0.095636507	-0.068041382	-0.123774741	-0.016502459	-0.132069462
0.115205106	0.11624403	0.040826124	0.069821096	0.11529087	-0.089859598	0.259436878	0.104987119	0.09533742	0.115205106	0.115229493	0.072032669	0.170020457	-0.095636507	0.115205106	0.086140937	0.062959672	0.123181366	-0.100853361	0.001518504	0.093321936	0.115205106	0.04681769	0.073650713	0.03555145	0.112622378	0.110985576	0.248855254	-0.045369427	-0.119429061	-0.324777159	0.134017058	-0.100383289	0.100833559	0.115205106	0.283034534	-0.163777855	0.117747973	0.117631672	-0.01116239	0.087385625	-0.10981304	-0.062133647	0.041066229	-0.015186856	0.051490515	0.01735264	-0.005570534	-0.164136704	-0.128919861
0.489223652	0.48975202	0.238851237	0.444543966	0.391649885	-0.251764898	0.064822968	-0.125507359	-0.256966788	0.489223652	0.433613188	0.372563612	0.174516947	-0.039052743	0.489223652	0.395602588	-0.040285559	-0.108771206	-0.024528124	0.118557521	-0.166270148	0.489223652	0.213517505	-0.030783675	0.192890067	0.491763989	0.123667021	0.031436832	0.24092504	0.185167242	0.207201789	0.348084296	0.423663018	-0.098685582	0.489223652	0.247965938	0.052546969	0.342168088	-0.021245972	0.246138069	-0.005936785	0.155689497	0.26306306	0.259481499	0.190986371	0.081544617	0.195304393	-0.004051814	-0.141138119	-0.030412496
0.162526579	0.162301741	0.207959811	0.147974567	0.104403366	-0.20743161	-0.063337312	-0.232946727	-0.210880997	0.162526579	0.230554112	0.027069615	0.113689824	0.024869649	0.162526579	0.121794881	-0.03307863	-0.182741496	0.001983498	0.06909323	0.041320781	0.162526579	0.010134905	-0.092039106	0.158844574	0.154224988	-0.083688343	-0.030372752	0.140241717	0.319440829	0.280930253	-0.194740193	0.096465255	0.323936552	0.162526579	-0.002557574	-0.000869171	0.026936031	-0.047396682	0.104497437	0.027570641	0.243079069	0.011790571	-0.002649678	0.16756073	-0.124132248	0.040611967	0.306685267	0.206846824	-0.057082713
0.397806026	0.397255704	0.214216594	0.373993331	0.306471562	-0.196917816	0.095016384	-0.296800284	-0.251688645	0.397806026	0.28436646	0.388006176	-0.156527657	-0.047827895	0.397806026	0.281123322	-0.080964471	-0.160563774	-0.092242792	0.17758783	-0.156867507	0.397806026	0.377514481	-0.126472026	-0.093892384	0.398182291	-0.108216652	-0.04168782	0.326008025	0.488671943	0.184705149	-0.023199937	0.313610338	-0.014350751	0.397806026	-0.045385079	0.423355387	0.176868885	0.048543133	-0.098198089	0.092663107	0.05267957	0.248737395	-0.065444075	0.270311504	0.195161294	0.099403342	0.35177415	-0.16531784	-0.04467166
-0.131084679	-0.130807041	-0.134002516	-0.088675667	-0.10716811	0.136471369	-0.05640683	-0.026191386	0.078339563	-0.131084679	-0.192691886	-0.016517048	-0.029160592	-0.029160592	-0.131084679	-0.207907187	0.567684965	0.431144939	-0.048840247	-0.064779043	0.64369496	-0.131084679	-0.123992562	0.344584394	-0.023650945	-0.130162106	-0.110162237	-0.084314088	0.050449011	-0.163868381	-0.110384448	-0.014144965	-0.088358761	-0.036092225	-0.131084679	-0.015743965	-0.049937617	-0.046767879	0.035867153	0.030631787	-0.104702845	-0.062347969	0.032258065	-0.053381267	-0.166702847	-0.066931612	-0.047619048	-0.086624274	-0.011549315	0.066931612
0.146506406	0.146849413	-0.134002516	0.109261089	0.170358868	0.097142444	-0.05640683	-0.026191386	-0.069470933	0.146506406	0.128461258	0.116684952	-0.029160592	-0.029160592	0.146506406	0.176578706	-0.04936391	-0.074893722	0.113960576	-0.045837803	-0.048450158	0.146506406	0.156279956	0.013253246	-0.067996468	0.147434802	0.051841053	-0.02956468	0.166157751	3.98E-18	0.19623902	0.05657986	0.041580593	-0.036092225	0.146506406	0.246655449	-0.049937617	0.378394657	-0.102083435	-0.122527147	0.233048268	-0.062347969	-0.198156682	0.045472931	0.041675712	-0.066931612	0.428571429	-0.086624274	-0.011549315	-0.092429369
0.164177242	0.162756207	0.188575917	0.212192007	0.074169331	-0.197116337	-0.042248687	-0.13056293	-0.308219302	0.164177242	0.047589712	0.240212699	-0.108407273	-0.108407273	0.164177242	0.081334115	-0.131380076	0.132029322	0.313617903	0.00883399	0.287721069	0.164177242	0.048649113	0.357208958	0.029474736	0.162408577	-0.081031699	0.155304233	0.109338403	0.06922685	-0.151296068	-0.207950766	0.059431251	0.069121112	0.164177242	0.141003333	0.05545325	0.005747571	-0.029838221	-0.054350185	-0.075337312	-0.012291602	0.151071101	0.336095341	0.066903067	0.065347882	-0.016093485	0.130019063	0.152226494	-0.020466095
0.157950205	0.159052484	0.14409707	0.131203708	0.12136291	-0.081014412	-0.071930157	-0.060281722	-0.052730774	0.157950205	0.090973726	0.182106047	-0.100673408	-0.100673408	0.157950205	0.249090642	-0.028403819	0.020964445	0.05620501	-0.136452009	-0.087616727	0.157950205	0.134432849	-0.011438806	-0.023815173	0.161148084	0.029829158	0.070145824	-0.044208057	0.226294286	0.230535274	-0.016277925	0.153520842	-0.124604031	0.157950205	-0.205337822	0.155984179	0.205495094	0.219078532	-0.22913048	-0.050528606	-0.155457467	0.18561176	0.15698978	0.191840455	-0.059907886	-0.164398987	0.287331966	0.119617833	-0.135709701
0.450913173	0.450826201	0.303961392	0.328161375	0.387884385	-0.18640218	0.14985549	-0.098390407	-0.178609937	0.450913173	0.386680141	0.363947318	0.018257419	-0.073029674	0.450913173	-0.024964203	-0.007726674	-0.117860878	-0.112122382	0.626397266	-0.034668111	0.450913173	0.187130115	0.033191378	0.179544988	0.45420558	-0.113601716	0.336158329	0.020574417	0.102597835	-0.084469729	0.035424595	0.429553892	-0.128051408	0.450913173	0.207002904	-0.147396356	0.16237825	0.081188486	0.191785321	0.002114656	0.169156013	0.429902101	0.045800463	-5.91E-18	-0.051218222	0.327956637	0.038283794	0.021693046	0.117735393
0.038245929	0.038672262	-0.181269078	0.040698726	0.066805289	0.131407393	0.061180003	-0.094479586	0.072647603	0.038245929	0.095798078	-0.034355502	-0.039446376	-0.039446376	0.038245929	0.03981052	-0.066775988	0.081231265	-0.066067614	-0.019302181	0.090507523	0.038245929	0.095137042	0.055278151	-0.098646063	0.039498443	-0.149019644	0.198648348	-0.077843886	0.036944916	-0.057147251	-0.082915313	-0.11952545	-0.048822997	0.038245929	-0.021297316	-0.067552058	0.080518152	-0.138091215	-0.027624336	0.086808283	0.26707635	0.105974155	-0.027636073	0.244295742	-0.090540327	-0.064415663	-0.002297631	-0.06770007	0.090540327
0.42135353	0.420287665	0.175912238	0.121311007	0.482055695	-0.091025861	0.107274905	-0.087810231	-0.113578942	0.42135353	0.337388233	0.358042684	0.166312713	-0.002247469	0.42135353	0.157384945	0.115088603	0.111232221	0.146804662	0.273837135	-0.097088085	0.42135353	-0.002643987	0.052094254	0.398060249	0.422622296	0.141340834	0.096179975	0.16619435	0.018944529	0.487767065	0.118829908	0.320336979	-0.049143452	0.42135353	0.21113525	0.133608299	0.061931868	-0.103557105	0.220740148	0.004945928	0.215437215	0.339898769	-0.110778865	0.075482848	0.023500117	0.069731931	-0.124493689	0.132629429	0.238522092
0.242118903	0.242990716	-0.096053079	0.195632245	0.249462355	0.014195775	-0.193713449	-0.088389	-0.031664311	0.242118903	0.172539164	0.222180901	-0.077015964	0.350850502	0.242118903	0.023401655	-0.039836773	-0.079001846	0.157656704	0.273584784	-0.077183179	0.242118903	0.225226406	-0.037920039	-0.058126641	0.24456785	0.041835832	0.093292822	0.112867547	0.120220098	0.188358701	0.024905487	0.084397471	-0.095323082	0.242118903	0.15092488	-0.027215419	0.094822301	-0.026718336	-0.008989059	0.219043803	0.292741435	0.017580269	-0.05395727	-0.012229957	-0.067653828	0.153714663	0.145045523	0.274525803	-0.244114966
0.180215527	0.18156269	-0.053297828	0.162486489	0.174012357	0.056288923	-0.0519184	0.122427129	0.002303049	0.180215527	0.185859781	0.113970911	-0.123324634	0.038944621	0.180215527	-0.099528209	-0.071420486	-0.091461774	0.083345917	0.362666763	0.026190632	0.180215527	0.166842532	0.056050017	-0.057250286	0.177267144	-0.285593889	0.11463443	-0.013289718	0.03647498	-0.12558076	-0.044078804	0.387951392	0.115149155	0.180215527	0.079433128	0.185787089	-0.055835048	0.028863654	0.112500944	0.121038229	-0.148030405	0.197969128	-0.225757596	0.106679448	-0.034762257	0.010599383	0.002268405	-0.100258395	-0.000709434
0.031833334	0.032477647	-0.106561445	0.102961796	0.010135351	-0.103913306	-0.037762465	0.182465756	-0.028985313	0.031833334	-0.01529816	0.075887273	-0.060192927	-0.060192927	0.031833334	0.092592609	0.216529766	0.211000841	-0.01680257	-0.123941516	-0.100010206	0.031833334	-0.076598033	0.027357183	0.126626831	0.025785542	0.107009647	0.042568244	-0.098881632	-0.126845642	0.035865937	0.299278046	-0.003576256	0.235920201	0.031833334	0.035206701	-0.103080599	-0.206239559	0.074036525	0.221304117	0.045316803	-0.12869789	0.06658669	-0.161202335	0.03225993	0.245616693	0.147441956	-0.113070229	-0.08343983	0.302634854
-0.021703246	-0.021032986	0.084502081	-0.119842533	0.019094446	0.022016297	0.257932706	-0.118769699	-0.128969986	-0.021703246	0.041719756	-0.077815623	-0.06383716	-0.06383716	-0.021703246	0.092631598	-0.011578438	-0.163954232	-0.005091383	-0.106269843	-0.106065078	-0.021703246	0.037094144	-0.126415775	-0.047152842	-0.019678023	0.012159459	-0.133210422	0.219000074	1.42E-17	0.077992554	-0.20791169	-0.057975219	-0.079011603	-0.021703246	0.088626948	-0.109321361	0.163545756	-0.223476826	0.091007066	0.034856992	0.269729425	-0.001441184	-0.085944698	-0.104268275	-0.146523911	-0.104245645	-0.149795138	-0.061402258	-0.002990284
0.222734544	0.214239249	0.216265913	0.123219332	0.188018653	-0.315079404	0.0350496	-0.162119874	-0.122860667	0.222734544	0.125243663	0.253473614	-0.051571062	-0.051571062	0.222734544	0.094020629	-0.087301014	-0.132450973	-0.086374907	0.198084513	-0.085685027	0.222734544	0.230121797	-0.123052743	-0.067969114	0.224375668	0.282685823	0.012264547	0.102862243	0	0.226548121	0.016677093	0.226736218	-0.063829787	0.222734544	-0.027843501	-0.088315626	0.167926128	-0.099213752	0.234749224	0.213043874	0.349167969	0.084215192	-0.03613061	0.07370429	-0.11836983	-0.084215192	-0.153196678	0.319994553	0.024425521
0.326786527	0.325852889	0.034181215	0.241849975	0.31390486	-0.010226019	-0.018102925	-0.155506038	-0.173400634	0.326786527	0.378321661	0.157735634	-0.128358781	0.095522814	0.326786527	0.150437855	-0.122541187	0.038126093	0.193319372	0.202505151	-0.213267385	0.326786527	0.097456605	0.049858635	0.175830997	0.328498391	0.195025745	0.253773714	0.05031662	0.075486357	0.047710039	0.125974289	0.036712214	-0.066503875	0.326786527	0.400767479	-0.201557816	0.164080559	-0.061005374	0.02508552	-0.020053287	0.337202751	0.224547388	0.104027706	0.044795369	0.181186787	0.350973228	0.009910717	-0.056749008	0.17226883
0.02313259	0.023446545	-0.134002516	0.109261089	-0.000426965	0.077477982	0.096044062	-0.157148314	0.004434315	0.02313259	0.029644906	0.010123352	-0.029160592	-0.029160592	0.02313259	-0.008544131	-0.04936391	0.127521743	-0.048840247	0.01098592	0.124586121	0.02313259	0.055381849	0.096086033	-0.067996468	0.024058399	-0.110162237	0.189432952	-0.088401478	-0.081934191	-0.110384448	-0.014144965	-0.088358761	-0.036092225	0.02313259	-0.015743965	-0.049937617	0.059522755	-0.102083435	-0.122527147	0.064172712	0.197435234	0.078341014	-0.053381267	0.250054271	-0.066931612	-0.047619048	0.040764364	-0.12704247	0.066931612
0.515937024	0.517128864	0.254465137	0.241728059	0.535876199	-0.372366253	0.287342519	0.082987635	-0.068340842	0.515937024	0.331991455	0.528380442	0.053682355	0.07949118	0.515937024	0.20074733	0.101797558	0.109209529	0.141782811	0.307681632	0.144325919	0.515937024	0.363600731	0.18967241	-0.018734557	0.51752026	-0.03234706	0.360670816	0.160282347	0.150834396	-0.118828102	0.211322725	0.14732767	-0.06133195	0.515937024	0.307669939	0.293977865	0.138777093	0.129322299	-0.162123286	0.306342881	0.087186909	0.374579518	0.038776335	0.188853428	0.017903155	0.357394976	0.051231952	0.004906472	-0.061156575
0.343425577	0.340058519	0.23342153	0.244858132	0.293218306	-0.213147453	0.248960831	-0.024029212	-0.160510935	0.343425577	0.208515193	0.357907443	0.32590386	-0.038913894	0.343425577	0.280771152	-0.065874586	-0.108384476	-0.078754061	0.095229177	-0.122383083	0.343425577	0.074840375	-0.106668929	0.24953266	0.33823627	0.069180255	0.290845114	0.158038304	-0.041001976	-0.045009732	-0.030673518	0.004913	0.202689914	0.343425577	0.351039179	0.141610383	-0.009219698	0.12840328	0.066425379	0.071551521	0.04680079	-0.037666452	0.068927061	0.020855598	-0.058304892	0.293900816	0.224394897	0.206138155	0.102609522
0.633207955	0.63325242	0.123357411	0.432928668	0.618961338	-0.214869336	0.18132254	-0.061786286	-0.08582776	0.633207955	0.643568699	0.404856625	-0.102511685	-0.035069787	0.633207955	0.498231989	-0.22110465	0.019162592	0.106932171	0.124773546	-0.111627457	0.633207955	0.359421476	0.123220156	0.111039626	0.630053943	0.217212869	0.305482402	0.13631611	0.19707519	0.188728771	0.30576803	0.359876676	0.123540348	0.633207955	0.231905596	0.005939717	0.448518381	0.119707079	-0.109572735	0.493786177	0.125291035	0.179479892	0.24978322	0.310364718	-0.057561842	0.353891336	0.111877528	0.003917609	0.016610048
0.364964373	0.363254038	-0.014028426	-0.004163815	0.50770458	-0.174107939	-0.015175841	0.152499032	0.168515899	0.364964373	0.240350762	0.373873362	0.10132462	-0.172525705	0.364964373	0.251682597	0.171525304	0.008363986	0.009173283	0.115692679	-0.140400234	0.364964373	0.171316172	-0.069387949	0.136319169	0.366825855	0.07850376	0.226983489	0.027904748	-0.046167179	0.268372632	0.14877735	0.237872224	-0.072308491	0.364964373	0.128632374	-0.07771497	0.142541107	-0.118150433	-0.056094963	-0.072318358	0.045865469	0.413728158	-0.060528461	0.305277327	-0.029332899	0.098383056	-0.22538682	0.013015307	-0.045495925
0.22089005	0.221813388	0.020385705	0.260670204	0.162449484	0.044272197	-0.128555615	-0.232485541	-0.106751281	0.22089005	0.322945047	0.028591515	-0.082358641	0.211779362	0.22089005	-0.070095683	-0.139419135	-0.170688699	-0.137940147	0.428426483	-0.067022897	0.22089005	0.237835062	-0.062831136	-0.090653985	0.211063315	-0.049676641	0.041676323	0.151820877	0.132233031	0.100621029	-0.039949809	0.134912298	0.383472555	0.22089005	0.008469692	0.002878356	-0.003430835	-0.010018688	-0.098872863	0.11310705	0.347987739	0.14688659	-0.070995351	0.033630073	-0.189035826	0.057639042	0.063733413	0.153774731	-0.068155774
0.201843495	0.199199146	0.041718281	0.174335287	0.17356358	-0.191566628	0.257434908	-0.040329357	-0.076624599	0.201843495	0.05832681	0.280855382	0.067351988	0.067351988	0.201843495	0.045315826	0.193192814	-0.073763855	-0.075203954	0.190937607	0.067498221	0.201843495	0.069165025	-0.030610917	0.107735401	0.205647216	-0.036586265	0.164296885	-0.048224059	0.042053944	0.09757502	0.050820798	0.192965976	-0.14819898	0.201843495	-0.098316699	-0.205049809	0.108019399	-0.06514078	0.047166663	-0.039871832	0.210673408	0.21524012	0.034502105	-0.096258061	-0.083975583	0.171088301	0.069307164	0.189691465	0.029445984
0.068184044	0.068745701	0.151515639	-0.016802636	0.074754404	-0.19915615	-0.009885785	-0.046319964	-0.16642828	0.068184044	0.183496529	-0.076324769	-0.051571062	-0.051571062	0.068184044	0.08562593	0.094576099	0.165862029	0.009597212	-0.058733063	-0.085685027	0.068184044	-0.272154382	0.121099525	0.40258629	0.069821926	-0.003820079	0.098331543	-0.129055281	0.048300725	0.106043802	0.26683349	-0.028597361	-0.063829787	0.068184044	0.049499558	-0.088315626	-0.020050881	0.063431743	0.144461061	-0.185168975	-0.110263569	0.220046147	0.138694921	0.135124531	0.320036948	-0.084215192	-0.153196678	-0.088509132	0.11836983
0.113640073	0.114212435	0.022015093	0.099882337	0.099924237	-0.129602198	-0.054821169	-0.046319964	-0.079293055	0.113640073	0.081554013	0.11213145	-0.051571062	-0.051571062	0.113640073	0.035257736	-0.087301014	-0.132450973	-0.086374907	0.131088624	0.016320958	0.113640073	0.150815032	-0.123052743	-0.067969114	0.106187512	-0.099322046	0.216673662	-0.047202037	-0.096601451	0.166295961	-0.150093838	-0.028597361	0.290780142	0.113640073	0.049499558	0.332234974	-0.145368887	0.063431743	-0.036115265	0.113490662	0.196024123	0.138547574	0.022144567	0.012284048	0.100833559	-0.084215192	-0.003003856	0.115742711	-0.163463099
0.088142511	0.088604084	-0.112999894	0.156119785	0.06039757	0.082607947	-0.24397224	0.056136089	0.006336055	0.088142511	0.077657593	0.071563408	-0.041666667	-0.041666667	0.088142511	0.120049699	-0.070534562	0.037599274	0.162834737	-0.065496216	-0.06922893	0.088142511	0.151218498	0.018937152	-0.118279361	0.089466526	0.189814815	-0.055282345	0.072085028	0.058536613	-0.011683327	0.131373464	0.090357607	-0.051571062	0.088142511	-0.022496064	-0.071354314	0.160987917	-0.047307197	-0.065653216	-0.149606652	0.282109089	0.0131693	0.276849414	0.059549133	0.170020457	0.272165527	0.058246937	-0.099014754	-0.018216478
0.185631239	0.186872855	0.076768311	0.132193851	0.172417582	-0.00458131	-0.02663783	0.038136963	-0.068872029	0.185631239	0.191847074	0.106545308	0.169841555	0.028306926	0.185631239	0.121645399	-0.071878198	-0.15326206	-0.063213954	0.116204212	-0.087344765	0.185631239	0.145392945	-0.093273147	0.002869822	0.189228071	0.075485136	0.055272504	0.070088558	-0.34995662	0.186525561	0.425657153	0.094181116	-0.140142551	0.185631239	-0.112075815	0.221603247	0.066034568	0.139268618	0.341953094	0.34753538	0.010087126	8.40E-18	-0.168890085	-0.121367009	0.101067886	-1.59E-18	-0.262157885	0.134534559	0.012375659
-0.127556226	-0.126714943	-0.068247797	-0.026833697	-0.147634367	0.258492502	0.117483839	0.084540197	0.131799068	-0.127556226	-0.005980464	-0.207879663	-0.082358641	-0.082358641	-0.127556226	-0.029876848	0.234024977	-0.129854082	-0.137940147	-0.07596431	-0.136838414	-0.127556226	-0.092365766	-0.129672771	0.022663496	-0.131167886	-0.115040641	-0.112953144	0.039775949	-0.033058258	-0.188045858	0.10272808	-0.10974731	0.140768406	-0.127556226	0.114340848	-0.141039463	-0.132087131	0.268278202	-0.067975093	-0.023166504	-0.071274597	-0.09482552	-0.11088038	-0.092482702	-0.039007393	-0.134491097	0.269325066	-0.125815689	-0.068155774
0.266303366	0.268335419	0.205310147	0.347565292	0.144032676	-0.181338537	0.076605426	-0.199343746	-0.298304317	0.266303366	0.290325015	0.147470629	0.052502528	-0.066821399	0.266303366	0.353351577	0.088877826	-0.262729031	-0.205181646	-0.044581892	-0.280957111	0.266303366	0.371877353	-0.25434681	-0.189686215	0.269691455	0.171826454	0.068165559	0.162951272	0.107286812	-0.035465916	0.199109285	0.081102952	-0.131934505	0.266303366	-0.057551791	0.031527151	0.032011351	0.161217787	0.208071028	0.160872187	0.28233865	0.19837512	0.209372954	0.18076739	-0.001217251	-0.226031981	0.155963682	0.039697826	-0.224843558
-0.069397771	-0.069105606	-0.024164388	0.030086387	-0.10716811	-0.060173255	-0.132632277	-0.026191386	-0.069470933	-0.069397771	0.054348994	-0.176359449	-0.029160592	-0.029160592	-0.069397771	-0.022784349	-0.04936391	-0.074893722	-0.048840247	-0.045837803	0.124586121	-0.069397771	0.021749147	-0.069579541	-0.082778309	-0.083895954	-0.110162237	-0.084314088	0.096732507	-0.163868381	0.19623902	-0.155594614	-0.088358761	0.565444861	-0.069397771	0.246655449	0.306759647	-0.153058513	0.035867153	0.030631787	-0.104702845	-0.062347969	-0.105990783	-0.152235465	0.041675712	-0.066931612	-0.047619048	-0.086624274	-0.011549315	-0.092429369
0.288366202	0.286517732	0.010860931	0.330017961	0.216452488	-0.142243744	0.050828237	-0.185937004	-0.205556507	0.288366202	0.276221029	0.203916881	0.088721098	-0.188532334	0.288366202	0.103621021	-0.240929295	0.080316977	0.076362062	0.210296813	-0.028078019	0.288366202	0.267103178	0.15919184	-0.104189185	0.282624357	0.273556719	0.155886501	0.15601409	-0.249284765	-0.001036558	0.294079702	0.010762046	0.224196623	0.288366202	0.16432708	0.038888175	0.196189473	0.05701124	-0.044656995	-0.013273266	0.387291278	0.056667144	0.218805727	-0.034341219	-0.055623731	0.295798599	-0.204771389	0.218153327	0.149901241
0.246321438	0.246333392	0.003607125	0.243702804	0.208795517	0.030997839	-0.145189789	-0.396834976	-0.221305207	0.246321438	0.281370647	0.125744221	0.004352931	-0.10447034	0.246321438	0.159640106	-0.153823065	-0.049251189	0.104498601	0.086010814	0.097636993	0.246321438	0.133143726	0.078392941	0.046558224	0.246188478	0.02853588	0.075243203	0.287826547	-0.042807379	0.016477576	-0.103462598	0.045517409	0.005387646	0.246321438	0.237367311	-0.072414262	0.21324541	0.128497173	-0.061729324	0.166882274	0.319538876	0.077732768	-0.095326371	0.149306836	-0.212035007	0.078191369	0.060470456	-0.024136245	-0.105145258
0.084819498	0.085147979	0.08567374	0.267610494	-0.043123423	0.038149057	0.019818616	-0.222626778	-0.143376181	0.084819498	0.10375717	0.036763752	-0.029160592	-0.029160592	0.084819498	0.133858052	-0.04936391	0.02631401	-0.048840247	-0.064779043	-0.048450158	0.084819498	0.122647254	0.013253246	-0.082778309	0.07032455	0.051841053	-0.175563102	0.235582995	0.245802572	-0.110384448	0.05657986	0.041580593	0.565444861	0.084819498	-0.146943672	-0.049937617	-0.046767879	0.035867153	-0.199106614	0.233048268	-0.062347969	-0.105990783	-0.053381267	0.041675712	-0.066931612	-0.047619048	0.422930279	-0.12704247	-0.092429369
0.02313259	0.023446545	-0.134002516	0.109261089	-0.000426965	0.077477982	0.096044062	-0.157148314	0.004434315	0.02313259	0.029644906	0.010123352	-0.029160592	-0.029160592	0.02313259	-0.008544131	-0.04936391	0.127521743	-0.048840247	0.01098592	0.124586121	0.02313259	0.055381849	0.096086033	-0.067996468	0.024058399	-0.110162237	0.189432952	-0.088401478	-0.081934191	-0.110384448	-0.014144965	-0.088358761	-0.036092225	0.02313259	-0.015743965	-0.049937617	0.059522755	-0.102083435	-0.122527147	0.064172712	0.197435234	0.078341014	-0.053381267	0.250054271	-0.066931612	-0.047619048	0.040764364	-0.12704247	0.066931612
-0.146506406	-0.146232399	0.305349995	-0.088675667	-0.213909256	-0.060173255	0.248494955	-0.222626778	-0.365091925	-0.146506406	-0.093875534	-0.149719049	-0.029160592	-0.029160592	-0.146506406	-0.108225659	-0.04936391	-0.074893722	0.113960576	-0.026896562	-0.048450158	-0.146506406	-0.09035986	-0.069579541	-0.008869105	-0.145584156	0.051841053	-0.212062707	0.119874255	-0.163868381	0.094031197	-0.155594614	-0.001732525	-0.036092225	-0.146506406	0.246655449	-0.049937617	0.059522755	-0.102083435	-0.04594768	-0.104702845	-0.062347969	-0.152073733	-0.152235465	-0.062513568	-0.066931612	-0.047619048	-0.086624274	-0.12704247	0.066931612
0.170413867	0.171238388	0.088935866	0.169405395	0.128348026	0.016229981	0.050389512	-0.169042493	-0.060997383	0.170413867	0.225153249	0.057000877	-0.074141807	-0.074141807	0.170413867	0.150952186	0.17619594	0.027315947	-0.060496977	0.00940948	-0.089343831	0.170413867	0.132039762	0.033696833	-0.016767951	0.160705156	0.036754058	0.021201574	0.11016413	0.176271187	0.039179932	0.157688566	-0.021347325	0.378827724	0.170413867	-0.142669497	-0.126968106	0.005820717	0.1451541	-0.17673307	0.229218539	0.095519577	0.127081653	-0.077722121	0.146716516	0.047998337	-0.027939938	0.253132483	-0.00677643	-0.11033384
0.112157197	0.113081077	0.000710059	0.253869034	0.019459092	-0.136911332	-0.090176356	-0.160850974	-0.297649351	0.112157197	0.1022093	0.089726366	-0.084830195	-0.084830195	0.112157197	0.16846487	0.055845633	-0.021590826	0.384141366	-0.139467739	0.082777156	0.112157197	-0.052688584	0.118876733	0.155760646	0.114851379	-0.163376673	-0.103702366	0.094398944	0.238352272	0.405689831	0.141734373	0.050960356	-0.104994799	0.112157197	0.039015063	-0.145272009	0.104443207	-0.207788301	-0.108912226	-0.086245312	-0.013435155	0.153422519	-0.02747927	0.289623038	0.28605356	0.169310935	0.077410552	-0.033597764	-0.062842499
0.169404453	0.170827564	0.002462345	0.108270965	0.177554424	0.049814555	0.148667131	-0.088073543	-0.062958534	0.169404453	0.260292956	0.015527796	0.032686023	-0.13074409	0.169404453	0.252196741	-0.152162622	-0.063528333	0.036496593	-0.107854401	-0.023274703	0.169404453	0.076151571	-0.014855525	0.064618797	0.170099468	-0.021790682	0.202925013	0.005706694	0.073471836	0.20392472	-0.079275249	-0.085447203	-0.026970446	0.169404453	0.135296458	-0.143935531	0.266875529	-0.024740546	1.11E-18	0.060573478	-0.192185553	0.005165424	-0.161775857	0.221892372	0.32510161	1.33E-17	0.025702119	-0.090619158	-0.021435271
0.241718807	0.243090237	0.114327164	0.049880063	0.287310036	-0.049913536	0.049645965	0.017935405	0.007647587	0.241718807	0.250370561	0.152591579	-0.013312444	-0.12424948	0.241718807	0.130452782	0.071363044	-0.072693554	-0.034683654	0.153456991	-0.153776589	0.241718807	0.116554373	-0.08218453	0.092675715	0.240972891	0.14692994	0.073983113	0.095223262	-0.13715071	0.307334479	0.047354882	0.196942864	0.029292241	0.241718807	0.052708056	0.004342401	0.156570725	-0.162061952	-0.125856689	-0.086346806	-0.107527656	0.151472651	-0.077020314	0.177574772	0.110906005	0.231884058	-0.058931092	-0.066785172	0.139683365
0.167147436	0.169486721	-0.028974494	0.233375072	0.114344068	0.176144065	0.173975444	0.02252966	-0.05170589	0.167147436	0.172835743	0.112135135	-0.21739252	-0.050167505	0.167147436	0.111060714	0.127387546	-0.198492776	-0.065352099	0.123176081	-0.261966647	0.167147436	0.258575562	-0.186205818	-0.147496826	0.170511649	0.12634779	-0.111563026	0.256659614	-0.018794469	0.044545377	0.300129375	0.036760894	-0.13108437	0.167147436	-0.117371423	-0.004091049	0.078020706	0.061705385	0.079047793	0.342826955	0.339665016	0.06606709	-0.080498608	-0.023899451	0.140736784	0.136538653	0.113962036	-0.139085048	-0.159014288
0.573093923	0.570634214	0.148489314	0.417784378	0.535581826	-0.164038203	0.085003215	-0.036713293	-0.133983283	0.573093923	0.386300165	0.568770672	0.199834915	-0.072667242	0.573093923	0.321149731	-0.142234069	-0.259142033	-0.035498254	0.363093326	-0.228536397	0.573093923	0.516908003	-0.152748281	-0.104982212	0.578774554	0.159464225	0.164516345	0.279259611	0.209281756	0.266159986	0.149807357	0.354566059	-0.221104085	0.573093923	-0.161837962	0.175553388	0.300630609	0.007734788	0.176521012	0.154655894	0.297790772	0.25694824	0.011701218	0.110345418	0.215438877	0.163164525	0.109519671	0.277012471	-0.046661877
0.055089069	0.055542859	0.200888701	0.042989506	0.014641835	-0.071930729	0.137234385	-0.037424059	-0.046464404	0.055089069	0.024709234	0.052530586	0.479166667	-0.041666667	0.055089069	0.048833776	-0.070534562	0.32682446	0.046524211	-0.05196394	-0.06922893	0.055089069	-0.201197493	0.078115754	0.304146927	0.045394345	0.537037037	0.153330277	-0.060181079	-0.058536613	-0.084704123	-0.171796068	-0.095308709	0.37818779	0.055089069	0.258704731	-0.071354314	0.009112524	-0.047307197	0.372034893	-0.028956126	-0.089087081	-0.217293445	-0.005649988	-0.163760117	-0.095636507	-0.068041382	0.058246937	0.148522131	0.43719546
0.114215299	0.115308455	0.106294111	0.191941084	0.035416133	-0.018641606	-0.063227974	-0.21984035	-0.258350048	0.114215299	0.0109777	0.192830055	-0.10078465	-0.10078465	0.114215299	0.139213659	-0.018279774	0.240857815	0.393869806	-0.158424316	0.217005578	0.114215299	0.144360409	0.270744894	-0.129181939	0.109801277	0.099184893	-0.340964617	0.4314477	0.343861937	0.097900718	0.020951887	0.047475816	0.172262368	0.114215299	0.075143404	0.267696922	0.310682446	-0.046316153	-0.36676179	0.305174253	-0.087220785	-0.241182694	0.083950556	0.066875401	-0.139531539	0.188092164	0.298132312	-0.039916669	-0.201428989
0.212607737	0.21345527	0.126818903	0.060715911	0.238024797	-0.096240193	0.084069026	-0.011283778	0.011462355	0.212607737	0.055343707	0.313098643	-0.075377836	-0.075377836	0.212607737	0.155828338	-0.127601823	0.111621983	0.15430335	0.028397738	-0.050692319	0.212607737	0.21077608	0.034258598	-0.08024078	0.215004084	0.203799335	-0.155046212	0.250045918	0.211793436	0.287096441	0.024375747	0.200783396	-0.093295562	0.212607737	0.072350063	0.331932369	0.520198871	-0.145013842	-0.118771137	0.311391418	-0.161164593	-0.055589706	-0.137986375	0.107728436	-0.173012951	0.082060994	-0.059272129	-0.029854072	-0.170266714
0.177164795	0.174668743	0.183197626	0.212904172	0.091317201	-0.1715765	-0.152216604	-0.035289173	-0.204184903	0.177164795	0.004905195	0.290780447	0.343268403	-0.070307986	0.177164795	0.306582821	0.012252	-0.20210439	0.055414987	-0.149470312	-0.092275076	0.177164795	0.080263714	-0.156012626	0.091825231	0.178305889	0.010109645	-0.080341379	0.16266228	0.081343453	0.371673464	0.327000846	-0.016463177	-0.044363433	0.177164795	-0.224036485	0.006070723	0.007838947	0.017999929	0.052133031	-0.048860326	0.033896768	0.074508276	-0.037574163	0.100482712	0.392365772	-0.013507348	0.17055407	0.193284777	-0.166348622
0.131084679	0.131424055	-0.024164388	0.148848441	0.106314181	-0.197824492	0.096044062	0.170244007	0.004434315	0.131084679	0.054348994	0.169965753	-0.029160592	-0.029160592	0.131084679	0.176578706	-0.04936391	-0.074893722	-0.048840247	-0.045837803	-0.048450158	0.131084679	0.156279956	-0.069579541	-0.067996468	0.132012752	-0.110162237	0.207682755	-0.06525973	-0.163868381	-0.110384448	0.339479158	-0.045045643	-0.036092225	0.131084679	0.115455742	-0.049937617	-0.046767879	0.31176833	0.030631787	0.401923825	-0.062347969	-0.013824885	-0.152235465	0.145864991	0.304910678	0.428571429	-0.086624274	-0.12704247	-0.092429369
0.110178139	0.110644901	0.200888701	-0.070140773	0.151909039	-0.001685876	0.191692474	0.056136089	0.059136515	0.110178139	0.165904858	-0.004567877	0.479166667	-0.041666667	0.110178139	0.130223403	-0.070534562	-0.107013319	-0.069786316	0.002165164	-0.06922893	0.110178139	-0.369396034	-0.09942005	0.610405986	0.111502616	0.074074074	0.283713165	-0.093247606	-0.058536613	-0.011683327	-0.070739557	-0.126253095	-0.051571062	0.110178139	0.352438329	-0.071354314	0.08505022	0.051249464	0.207901852	0.091694399	-0.089087081	-0.085600448	-0.005649988	-0.014887283	-0.095636507	-0.068041382	-0.032763902	-0.016502459	-0.018216478
0.558784167	0.560630865	0.428085844	0.393135084	0.480687481	-0.447684861	0.195676254	-0.199891849	-0.342966721	0.558784167	0.537070328	0.377172454	0.051194241	0.193400466	0.558784167	0.407362431	0.08666312	-0.046196791	-0.104797953	0.164529349	-0.041516864	0.558784167	0.165742801	-0.03538577	0.323377695	0.557171395	0.18550012	0.204090306	0.238709591	0.243734649	0.233665185	0.214528271	0.224826026	0.063363394	0.558784167	0.168399586	0.157249936	0.12875641	0.051397167	0.080665598	0.208522424	0.020776729	0.30743169	0.035866609	0.333310614	0.153771873	0.29259946	0.189351142	0.025908147	0.247755086
0.02313259	0.023446545	-0.024164388	-0.128263018	0.106314181	-0.197824492	0.096044062	-0.026191386	0.078339563	0.02313259	-0.044467358	0.090044552	-0.029160592	-0.029160592	0.02313259	0.06265696	-0.04936391	-0.074893722	-0.048840247	-0.026896562	-0.048450158	0.02313259	0.010538247	-0.069579541	0.020694577	0.024058399	-0.110162237	0.079934136	-0.134684974	3.98E-18	0.094031197	-0.155594614	0.214833065	-0.036092225	0.02313259	-0.015743965	-0.049937617	0.272104023	-0.102083435	0.107211253	0.064172712	-0.062347969	-0.105990783	0.045472931	-0.166702847	-0.066931612	-0.047619048	-0.086624274	-0.011549315	-0.092429369
0.118747297	0.119855036	-0.007688669	0.091446781	0.118055707	-0.038542346	0.122722969	0.09166985	0.093120612	0.118747297	0.129696462	0.054080012	0.153093109	0.153093109	0.118747297	0.05482484	0.043193421	0.092099036	-0.113960576	0.058339021	0.072675237	0.118747297	0.068274385	0.046386361	0.015520933	0.116590701	0.124742533	0.247832321	-0.066416817	-0.114707867	-0.279027356	0.148522131	-0.081861793	0.084215192	0.118747297	0.266335405	-0.174781659	0.096724477	0.07725233	-0.026802813	0.106391601	-0.127293769	-0.112903226	0.055358351	-0.036466248	0.02602896	3.81E-17	0.008917205	-0.040422604	-0.156173762
0.516290198	0.516163848	0.23312762	0.491544992	0.40396931	-0.234436635	0.080796211	-0.150663251	-0.272397292	0.516290198	0.459969268	0.390755174	0.146775393	-0.00740044	0.516290198	0.385725119	-0.051676692	-0.128166771	-0.022723775	0.169829552	-0.173312074	0.516290198	0.224357258	-0.021161632	0.202823989	0.518818934	0.115940227	0.049232585	0.254084014	0.211399986	0.170848443	0.364358679	0.426420179	-0.098210894	0.516290198	0.240176255	0.025044814	0.316323007	-0.005484807	0.23127064	0.00557149	0.192950332	0.274248535	0.256142747	0.173631777	0.100972652	0.219541767	0.031897919	-0.107958905	-0.013346185
0.262749763	0.262811637	0.233922749	0.235178735	0.191433341	-0.227030936	-0.051264528	-0.264220628	-0.215384459	0.262749763	0.315674436	0.110486242	0.081715056	1.25E-17	0.262749763	0.116521279	-2.30E-17	-0.204198212	-0.036496593	0.212311813	-0.019395586	0.262749763	0.038955424	-0.102131732	0.218709773	0.257569316	-0.054476704	0.030684226	0.07263065	0.284703364	0.389519129	-0.0317101	0.233037827	0.202278349	0.262749763	-0.058824547	-0.079964184	0.095312689	0.030925682	0.197426711	0.056787635	0.262071209	0.103308486	-0.033241615	0.210213826	6.94E-18	0.053376051	0.285579105	0.258911879	3.97E-18
0.393069906	0.392487098	0.207476655	0.410782566	0.281342643	-0.151162176	0.087725726	-0.321497288	-0.263949327	0.393069906	0.31367076	0.348587329	-0.164152697	-0.050157768	0.393069906	0.272550664	-0.084908549	-0.168385427	-0.096736278	0.186238788	-0.164509101	0.393069906	0.366103071	-0.119680509	-0.084597745	0.393463995	-0.062823872	-0.100792461	0.396168673	0.486853107	0.177720737	0.053083836	0.25438659	-0.015049829	0.393069906	-0.047595953	0.388202385	0.168864317	0.094050093	-0.10298168	0.070770256	0.095867687	0.23923655	-0.099547456	0.31606321	0.204668321	0.104245645	0.3489908	-0.155311594	-0.021928749
-0.131084679	-0.130807041	-0.134002516	-0.088675667	-0.10716811	0.136471369	-0.05640683	-0.026191386	0.078339563	-0.131084679	-0.192691886	-0.016517048	-0.029160592	-0.029160592	-0.131084679	-0.207907187	0.567684965	0.431144939	-0.048840247	-0.064779043	0.64369496	-0.131084679	-0.123992562	0.344584394	-0.023650945	-0.130162106	-0.110162237	-0.084314088	0.050449011	-0.163868381	-0.110384448	-0.014144965	-0.088358761	-0.036092225	-0.131084679	-0.015743965	-0.049937617	-0.046767879	0.035867153	0.030631787	-0.104702845	-0.062347969	0.032258065	-0.053381267	-0.166702847	-0.066931612	-0.047619048	-0.086624274	-0.011549315	0.066931612
0.146506406	0.146849413	-0.134002516	0.109261089	0.170358868	0.097142444	-0.05640683	-0.026191386	-0.069470933	0.146506406	0.128461258	0.116684952	-0.029160592	-0.029160592	0.146506406	0.176578706	-0.04936391	-0.074893722	0.113960576	-0.045837803	-0.048450158	0.146506406	0.156279956	0.013253246	-0.067996468	0.147434802	0.051841053	-0.02956468	0.166157751	3.98E-18	0.19623902	0.05657986	0.041580593	-0.036092225	0.146506406	0.246655449	-0.049937617	0.378394657	-0.102083435	-0.122527147	0.233048268	-0.062347969	-0.198156682	0.045472931	0.041675712	-0.066931612	0.428571429	-0.086624274	-0.011549315	-0.092429369
-0.038554317	-0.038254889	0.195511868	-0.049088316	-0.064471652	-0.09950218	0.172269509	-0.026191386	-0.143376181	-0.038554317	0.029644906	-0.096438248	-0.029160592	-0.029160592	-0.038554317	0.005696087	-0.04936391	0.02631401	-0.048840247	-0.064779043	0.124586121	-0.038554317	-0.202468867	0.17891882	0.198076667	-0.037629803	-0.110162237	0.116433741	-0.06525973	3.98E-18	-0.110384448	-0.084869789	-0.131671879	-0.036092225	-0.038554317	-0.146943672	-0.049937617	-0.046767879	-0.102083435	0.030631787	-0.104702845	-0.062347969	-0.105990783	0.440889724	-0.166702847	-0.066931612	-0.047619048	0.040764364	0.450423304	0.066931612
0.106227809	0.107257397	0.168925034	0.117800032	0.052082681	-0.126980641	-0.126395173	-0.068884308	-0.115143171	0.106227809	0.028464213	0.159748729	-0.09495377	-0.09495377	0.106227809	0.19689208	-0.006182329	0.009633183	0.085634431	-0.135025515	-0.071081002	0.106227809	0.194376888	-0.039836028	-0.147361528	0.109243108	-0.034085969	0.004296933	-0.050198019	0.246274212	0.254985802	0.007086053	0.157094338	-0.117524804	0.106227809	-0.314168964	0.28411844	0.140572848	0.2550072	-0.092071687	0.039761904	-0.203019701	0.081954185	0.049026719	0.109608655	0.061471702	-0.155058858	0.324187994	0.193822223	-0.141305082
0.402593356	0.401963323	0.314839386	0.37369601	0.293589971	-0.087064582	0.092729835	-0.203413157	-0.18405908	0.402593356	0.365666756	0.296128356	0.068512915	0.068512915	0.402593356	-0.093309092	0.075709612	-0.167508383	-0.161500469	0.671394566	-0.066854782	0.402593356	0.272297593	-0.020326552	0.030485211	0.40445377	0.005075031	0.138543505	0.144266029	0.096252336	-0.047493889	0.033233645	0.484624326	-0.072236024	0.402593356	0.139741893	-0.16202522	0.082133495	0.185826161	0.177924576	-0.062602076	0.248213699	0.327222204	-0.029419383	-0.04351877	-0.133958866	0.298349656	0.236779601	0.027135158	0.1131578
0.038554317	0.038871904	-0.134002516	-0.128263018	0.149010639	0.136471369	-0.05640683	0.104765543	0.152244811	0.038554317	0.153165346	-0.096438248	-0.029160592	-0.029160592	0.038554317	0.105377615	-0.04936391	-0.074893722	-0.048840247	-0.064779043	-0.048450158	0.038554317	0.100225452	-0.069579541	-0.082778309	0.039480449	-0.110162237	0.061684333	0.004165515	0.245802572	0.094031197	-0.155594614	-0.088358761	-0.036092225	0.038554317	-0.015743965	-0.049937617	0.059522755	-0.102083435	0.18379072	0.064172712	0.197435234	0.078341014	0.045472931	0.041675712	-0.066931612	-0.047619048	-0.086624274	0.103943839	0.066931612
0.257586697	0.255637227	0.100647905	0.160167053	0.247859054	0.058531649	0.07583906	-0.046049539	-0.143545228	0.257586697	0.274404356	0.135171826	0.190000517	0.190000517	0.257586697	0.0630345	0.098278423	-0.045846448	-0.102708013	0.273197033	-0.23909006	0.257586697	0.13888096	-0.129187802	0.086834989	0.257943	0.365926922	-0.033860901	0.097315368	-0.220321262	0.254118623	0.311601379	0.342777497	-0.013686833	0.257586697	0.007598691	0.067141194	-0.036056763	-0.048223436	0.323139758	0.018513586	0.245032561	0.075780119	0.000204476	-0.023706291	0.128446757	0.113273009	-0.120682435	0.099140757	0.387977329
0.205164082	0.205958622	-0.091659577	0.168529039	0.21197305	0.056602377	-0.251673946	-0.122745568	-0.05631077	0.205164082	0.176277334	0.153363966	-0.070534562	0.370306448	0.205164082	0.026694635	-0.026119403	-0.05875307	0.177204499	0.215562734	-0.064874571	0.205164082	0.178024948	-0.018032271	-0.034860914	0.207406586	0.076412442	0.011256516	0.157012656	0.123865631	0.22744563	0.029937502	0.061288776	-0.087301014	0.205164082	0.120592998	-0.012941859	0.047563342	0.003336792	0.004630821	0.257343365	0.320469627	-0.061306791	-0.009564466	-0.025201632	-0.049468313	0.172773685	0.175635048	0.286342454	-0.223571078
0.128292914	0.129370661	-0.137993434	0.12232111	0.139901619	0.039394688	0.080235256	0.088932817	0.015056711	0.128292914	0.18454194	0.025328085	-0.099014754	0.024753689	0.128292914	0.021758689	0.041903774	-0.168388857	-0.165836998	0.185227082	-0.076380781	0.128292914	0.174725691	-0.151879657	-0.080306755	0.12881926	-0.154022951	0.181563844	0.029859555	-0.194745209	-0.235991643	0.108065724	0.05294507	-0.020425184	0.128292914	0.035639075	0.133228163	-0.086618332	-0.065577547	0.31203058	0.131885851	0.097030289	0.109532218	-0.248387887	1.56E-17	0.025251801	-0.080845208	-0.099486031	-0.098039216	0.0108222
0.031833334	0.032477647	-0.106561445	0.102961796	0.010135351	-0.103913306	-0.037762465	0.182465756	-0.028985313	0.031833334	-0.01529816	0.075887273	-0.060192927	-0.060192927	0.031833334	0.092592609	0.216529766	0.211000841	-0.01680257	-0.123941516	-0.100010206	0.031833334	-0.076598033	0.027357183	0.126626831	0.025785542	0.107009647	0.042568244	-0.098881632	-0.126845642	0.035865937	0.299278046	-0.003576256	0.235920201	0.031833334	0.035206701	-0.103080599	-0.206239559	0.074036525	0.221304117	0.045316803	-0.12869789	0.06658669	-0.161202335	0.03225993	0.245616693	0.147441956	-0.113070229	-0.08343983	0.302634854
-0.01398846	-0.013245527	0.074390381	-0.178583328	0.063514458	-0.008799529	0.301455606	-0.063352551	-0.05631077	-0.01398846	0.064236656	-0.088280939	-0.070534562	-0.070534562	-0.01398846	0.0998896	-0.026119403	-0.1811553	-0.019689389	-0.099420007	-0.117192774	-0.01398846	0.028879904	-0.143256372	-0.025922218	-0.011750553	0.076412442	-0.110137282	0.233979644	-0.049546252	0.042027997	-0.248053588	-0.069670147	-0.087301014	-0.01398846	0.080924249	-0.120790685	0.14397552	-0.246922639	0.097247238	0.002042408	0.24192315	-0.033440068	-0.069342381	-0.088205712	-0.161896298	-0.115182457	-0.132496615	-0.062855661	0.017346032
0.222734544	0.214239249	0.216265913	0.123219332	0.188018653	-0.315079404	0.0350496	-0.162119874	-0.122860667	0.222734544	0.125243663	0.253473614	-0.051571062	-0.051571062	0.222734544	0.094020629	-0.087301014	-0.132450973	-0.086374907	0.198084513	-0.085685027	0.222734544	0.230121797	-0.123052743	-0.067969114	0.224375668	0.282685823	0.012264547	0.102862243	0	0.226548121	0.016677093	0.226736218	-0.063829787	0.222734544	-0.027843501	-0.088315626	0.167926128	-0.099213752	0.234749224	0.213043874	0.349167969	0.084215192	-0.03613061	0.07370429	-0.11836983	-0.084215192	-0.153196678	0.319994553	0.024425521
0.223850374	0.225897683	-0.003063339	0.064036332	0.27869814	0.04222939	0.002512422	-0.011621063	0.02866923	0.223850374	0.338856183	0.018169474	-0.096114523	0.181138909	0.223850374	0.063905647	-0.162705498	0.131637729	0.138277248	0.176680059	-0.159693734	0.223850374	0.070975485	0.117188716	0.100066591	0.223972373	0.314631302	0.371045963	-0.15202426	-0.083094922	-0.052864439	0.096831121	-0.044146352	-0.004575441	0.223850374	0.197591671	-0.141987056	0.074918508	0.039523129	0.042715387	0.093769205	0.222626619	0.202716486	0.131082927	0.084532232	0.132931289	0.114697416	-0.059428921	-0.016105279	0.230710536
0.02313259	0.023446545	-0.134002516	0.109261089	-0.000426965	0.077477982	0.096044062	-0.157148314	0.004434315	0.02313259	0.029644906	0.010123352	-0.029160592	-0.029160592	0.02313259	-0.008544131	-0.04936391	0.127521743	-0.048840247	0.01098592	0.124586121	0.02313259	0.055381849	0.096086033	-0.067996468	0.024058399	-0.110162237	0.189432952	-0.088401478	-0.081934191	-0.110384448	-0.014144965	-0.088358761	-0.036092225	0.02313259	-0.015743965	-0.049937617	0.059522755	-0.102083435	-0.122527147	0.064172712	0.197435234	0.078341014	-0.053381267	0.250054271	-0.066931612	-0.047619048	0.040764364	-0.12704247	0.066931612
0.527865404	0.529209243	0.200702139	0.253483615	0.556705092	-0.345385653	0.241675849	0.121435864	-0.034347939	0.527865404	0.353568209	0.524246567	0.046324374	0.127122702	0.527865404	0.207700985	0.02142852	0.018022104	0.11367453	0.344327138	0.089753015	0.527865404	0.399920378	0.11665408	-0.042159028	0.529825034	-0.02250383	0.378683547	0.125045048	0.12410629	-0.088961929	0.257628296	0.175569881	-0.076003446	0.527865404	0.277057462	0.276998398	0.141050975	0.162169247	-0.091098867	0.372215805	0.089448229	0.323303196	0.022715917	0.191688979	0.065115127	0.357126034	0.005835756	0.073815423	-0.059227683
0.304838434	0.301462289	0.215099589	0.225047603	0.254046562	-0.170504842	0.1981006	-0.024029212	-0.160510935	0.304838434	0.200273486	0.300137431	0.32590386	-0.038913894	0.304838434	0.271269591	-0.065874586	-0.108384476	-0.078754061	0.060474003	-0.122383083	0.304838434	0.043049111	-0.106668929	0.254464136	0.299648317	0.096203793	0.248225985	0.150317821	-0.068336626	-0.01091145	0.01651651	-0.023986998	0.202689914	0.304838434	0.307268708	0.141610383	-0.044680076	0.197437302	0.104747714	0.099721412	0.04680079	-0.114536761	0.101906516	0.003475933	0.003721589	0.293900816	0.224394897	0.244668651	0.129192299
0.657296301	0.657278139	0.100474813	0.489641229	0.626076364	-0.19322656	0.129651917	-0.073845191	-0.104843935	0.657296301	0.638352965	0.452019856	-0.127892656	-0.007692791	0.657296301	0.501610763	-0.226674352	0.062009329	0.15085529	0.136876127	-0.109784206	0.657296301	0.432914812	0.164654326	0.02983167	0.654248575	0.248733587	0.290996796	0.137316114	0.235061795	0.189955883	0.3647592	0.395179896	0.119414352	0.657296301	0.134292638	0.027994606	0.40476169	0.20279687	-0.123233785	0.543184255	0.129184389	0.179468317	0.277670908	0.347697185	0.012997573	0.372157417	0.161981475	0.052176439	0.020284622
0.346309784	0.344553639	-0.022224655	0.000449165	0.480929183	-0.143575393	-0.024360422	0.15601529	0.162257818	0.346309784	0.243858256	0.337682144	0.104772685	-0.170944908	0.346309784	0.250167273	0.148190861	0.005932989	-0.001539305	0.097533588	-0.136776531	0.346309784	0.19056802	-0.06328223	0.091964996	0.348096025	0.104772685	0.220973304	0.029889249	-0.054228969	0.251647868	0.164503493	0.190514174	-0.06938896	0.346309784	0.143403198	-0.073523202	0.117785207	-0.070173635	-0.059373729	-0.030976808	0.002947545	0.365569846	-0.00915987	0.31326963	-0.058362651	0.103556337	-0.230777965	0.036036145	-0.037066813
0.83184636	0.83154942	0.374593643	0.605860009	0.751311399	-0.395960903	0.26498658	-0.195734559	-0.328611387	0.83184636	0.708754633	0.668589781	0.120917554	-0.009167929	0.83184636	0.56166358	-0.04173552	-0.08073465	0.054503703	0.304665343	-0.171085843	0.83184636	0.493572281	0.00768596	0.145172517	0.831433987	0.248938189	0.302941047	0.367549497	0.281267613	0.251892494	0.335695874	0.400616705	0.016765227	0.83184636	0.293822843	0.113113543	0.395334378	0.065783112	0.014836121	0.358108776	0.311510599	0.405826931	0.135673371	0.361915444	0.094282436	0.448325725	0.204407996	0.036114138	0.035261125
0.02389766	0.024580934	-0.185276931	0.114923508	0.008055167	0.150657143	-0.224817341	0.019308107	0.040872944	0.02389766	0.085929403	-0.052312195	-0.085987941	0.111433352	0.02389766	0.00479899	-0.136279571	-0.131008427	-0.033800321	0.062316439	-0.023117202	0.02389766	0.121985464	-0.048153131	-0.129341549	0.024538539	0.055375454	0.006995886	-0.058393721	-0.2021595	0.105055098	0.234939525	0.065267789	-0.024977941	0.02389766	-0.224073442	0.051303006	0.006012678	0.319533648	0.233188959	0.130794798	-0.121315954	-0.203693512	-0.05478982	-0.002508004	0.244581764	-0.104596873	-0.06378215	0.228316211	0.01275495
0.449116304	0.448704813	-0.047560739	0.388197141	0.420895156	-0.134202234	-0.055454851	-0.127921136	-0.039759478	0.449116304	0.342882088	0.404441429	-0.004251433	0.048891482	0.449116304	0.364154147	-0.187120739	0.073924849	0.022548582	0.089279788	-0.246726074	0.449116304	0.321485812	-0.022220771	0.010559993	0.445325863	0.35003467	0.29967553	0.016633441	-0.041809237	0.25958005	0.240251896	0.179718741	0.148213628	0.449116304	-0.05967968	0.057724713	0.109405391	0.090706649	0.043542762	0.101684761	0.123471775	0.29192351	0.039057409	0.05164651	0.112219454	-0.059011772	-0.04048799	0.187745759	0.131735881
0.27089487	0.272420413	0.012439513	0.11281678	0.313765262	-0.032860529	0.001409432	0.027241133	0.003928776	0.27089487	0.157591245	0.300417855	0.156701616	-0.222415197	0.27089487	0.333904965	0.104824086	-0.085848742	0.041390766	-0.088038913	-0.169573196	0.27089487	0.188558911	-0.133440983	0.034848402	0.269047023	0.011607527	-0.107391709	0.360718073	-0.018937356	0.268359298	0.071924812	0.184501101	0.072296943	0.27089487	0.236224263	0.134382143	0.349586037	0.002550749	-0.133632923	-0.047228738	0.064846868	0.062308933	-0.018735408	0.040937954	-0.102272747	0.187104316	0.075374569	-0.234905452	-0.290611756
0.388879191	0.390836334	0.106271973	0.25375111	0.38341045	-0.022593386	-0.119844736	-0.182138584	-0.134073261	0.388879191	0.448162714	0.191704958	-0.044084101	-0.044084101	0.388879191	0.045639214	-0.037313433	-0.116282118	-0.049223472	0.452429755	-0.052318202	0.388879191	0.170160937	-0.010017928	0.150170091	0.388887349	-0.12735407	0.241684016	0.037783794	0.044591627	0.259584686	0.14968751	0.256679488	-1.41E-17	0.388879191	0.174542498	-0.043139531	0.167114443	1.67E-17	0.050939029	0.030636115	0.251348727	0.373414094	-0.04184454	0.050403264	-0.089942388	0.086386843	-0.053923041	0.125711321	-0.019273369
0.020978647	0.022357059	-0.189079369	-0.042298208	0.090501224	0.072565916	0.173071054	0.1263208	0.138556296	0.020978647	0.0739326	-0.037293999	-0.039668046	-0.129822697	0.020978647	0.095800402	0.161773437	-0.120654219	-0.15703736	-0.056498577	-0.130104565	0.020978647	0.098213422	-0.156112985	-0.081529573	0.021284238	0.050486604	-0.050373735	0.124433548	-0.162120128	-0.150159344	0.111952458	0.013712328	-0.01190239	0.020978647	-0.313466961	0.042347014	-0.14248727	-0.14739715	0.164783367	0.202159399	0.236450734	0.075225656	-0.139853368	0.082462177	-0.022072514	-0.211999576	-0.117837652	-0.122830574	-0.076465496
0.341318923	0.341720961	0.09453213	0.134557281	0.381995556	-0.227693994	0.067626404	-0.036617692	-0.096950899	0.341318923	0.270920992	0.309781147	-0.134053621	-0.203153426	0.341318923	0.160486673	-0.080712189	0.137755392	0.388863886	0.113789223	0.236506403	0.341318923	-0.047456936	0.300391551	0.336123783	0.341559968	-0.168603524	0.298703758	0.071244715	0.128141436	0.112572092	-0.158876878	0.143936797	-0.009122689	0.341318923	0.331786845	0.032457232	0.077172797	-0.073746792	0.013791338	-0.037136011	-0.040382703	0.359048037	0.056781677	0.23602685	-0.08740795	-0.117353089	0.018353325	0.11932274	-0.005739923
0.906016907	0.906087367	0.310081843	0.681525043	0.826204425	-0.363943338	0.190047576	-0.19583413	-0.312581672	0.906016907	0.774979556	0.725312409	0.116011995	-0.004582594	0.906016907	0.637152333	-0.084312329	-0.118499284	0.05224561	0.311216664	-0.225155513	0.906016907	0.577438793	-0.027377213	0.111942702	0.905097094	0.298913788	0.315433454	0.395239981	0.21075944	0.341934299	0.42889977	0.454699709	0.036618597	0.906016907	0.251453603	0.149991552	0.448922432	0.162523812	0.064352811	0.389310759	0.293166441	0.381078877	0.11875252	0.363316495	0.157098178	0.427732262	0.187632178	0.085590533	0.011177362
0.429362775	0.430980203	0.069156336	0.208217404	0.470737088	-0.142823643	0.026272904	-0.08595661	-0.097754527	0.429362775	0.426972011	0.292572163	-0.120646944	-0.188680934	0.429362775	0.152917003	-0.031479785	0.000251867	0.190420099	0.29321896	0.095597927	0.429362775	0.081090348	0.152749154	0.277369178	0.429602059	-0.16348316	0.30772151	0.097501534	0.066268457	0.16965564	0.000880036	0.229969598	-0.008981978	0.429362775	0.228717469	0.009764518	0.100780917	-0.085483291	0.076707275	0.042236818	0.162271825	0.446689825	-0.019434821	0.201595932	-0.109194087	-0.085916592	-0.045334107	0.112093178	-0.032916861
0.91866954	0.919120249	0.29578654	0.663566159	0.856704654	-0.361926866	0.177428222	-0.196929014	-0.304884868	0.91866954	0.800098066	0.723193622	0.075582367	-0.049302291	0.91866954	0.610368046	-0.083460372	-0.10664823	0.092639215	0.350455513	-0.179863499	0.91866954	0.539398661	0.011919398	0.167214532	0.917898541	0.230029095	0.357725059	0.379258052	0.205655334	0.348532096	0.386434693	0.464518185	0.03082448	0.91866954	0.281195391	0.137405211	0.428384247	0.125885426	0.076315606	0.360686821	0.30284877	0.450111754	0.102283316	0.375434179	0.115322596	0.364601733	0.15810837	0.10391257	0.00218396
0.475432274	0.474729461	0.169810574	0.481495967	0.364350853	-0.168665889	0.09090024	-0.413035175	-0.394573206	0.475432274	0.477534298	0.310168795	0.077013461	-0.182166456	0.475432274	0.301013298	-0.136011695	-0.120897681	0.013229503	0.22399224	-0.10053798	0.475432274	0.367892259	-0.026588039	-0.024624608	0.471431927	0.208660403	0.107740934	0.395666097	-0.024967978	0.094268575	0.15230168	0.151963307	0.156422538	0.475432274	0.261474188	-0.013043653	0.253075183	0.073426326	0.004667244	0.225059622	0.613259304	0.202686637	0.075711773	0.159807419	-0.144284308	0.222502806	0.041148572	0.053964857	-0.055361144
0.508247384	0.506688059	0.217857545	0.32460991	0.483845914	-0.087519642	0.237845708	-0.118786033	-0.149268231	0.508247384	0.531819754	0.296095557	0.026450461	0.202786865	0.508247384	0.235085008	-0.029850746	0.070993293	1.53E-17	0.327352972	-0.249034644	0.508247384	0.259919136	0.008014342	0.143019134	0.507885012	0.413410903	0.27567428	0.113071502	0	0.168111987	0.12830358	0.30015785	0.014550169	0.508247384	0.188823247	-0.073337202	0.151688495	0.071741037	0.236171863	0.110290014	0.307902191	0.256373855	0.033475632	0.075604896	0.026982716	0.201569299	0.163309781	0.111743397	0.387394713
0.717142171	0.717229898	0.429418262	0.598279275	0.586528938	-0.407953946	0.186698736	-0.223168459	-0.395524422	0.717142171	0.562652373	0.624512314	0.199431967	0.00767046	0.717142171	0.530134238	0.030375113	-0.181865495	-0.033035235	0.230568538	-0.172569934	0.717142171	0.381853724	-0.093752808	0.200633435	0.719811421	0.159862132	0.114072751	0.406750146	0.420266588	0.307487006	0.31865307	0.399216636	-0.10352731	0.717142171	0.156975895	0.160577111	0.351802846	-0.019802224	0.140142011	0.211572606	0.255568753	0.380276639	0.132911481	0.302250745	0.185280345	0.334618044	0.250165344	-0.003471949	-0.020600012
0.726636054	0.726148457	0.256536899	0.413975213	0.731862775	-0.396921658	0.268528061	0.021915643	-0.111824177	0.726636054	0.576796278	0.630727516	0.048239331	0.020193209	0.726636054	0.462266746	-0.072640275	0.045048832	0.144992013	0.263648603	-0.062974509	0.726636054	0.465728034	0.12625635	0.059881598	0.725268895	0.179121239	0.398023558	0.207001877	0.18755067	0.068575203	0.322695607	0.331129225	0.053920612	0.726636054	0.326366107	0.168376248	0.310447154	0.133049846	-0.150840785	0.457443672	0.13811969	0.325587471	0.182432127	0.339903294	-0.021600918	0.477226903	0.121245848	0.055761758	-0.004965963
0.276832738	0.278509342	0.062600095	0.204262344	0.263129151	0.034142192	0.103517797	-0.145462942	-0.103885072	0.276832738	0.349213586	0.109241363	-0.055912504	-0.152313373	0.276832738	0.267016118	0.02774234	-0.063302292	0.024757058	0.003531605	-0.104338986	0.276832738	0.132873539	-0.018401624	0.093433156	0.274534107	0.035132761	0.146025912	0.078370089	0.097510701	0.335722408	0.043020387	0.048225434	0.089884634	0.276832738	0.065232693	-0.166501858	0.275764655	-0.049800168	-0.123542609	0.056051226	-0.085193674	0.156304772	-0.174248829	0.293458869	0.314198596	0.160570399	0.061316404	-0.090869432	0.012433077
-0.123827396	-0.123094361	-0.12754145	0.0580304	-0.176863799	0.061862085	-0.327679742	-0.334325334	-0.125986711	-0.123827396	-0.079343718	-0.134048225	-0.072043816	0.228138751	-0.123827396	-0.240994753	0.005081579	-0.039173346	-0.12066414	0.167529703	0.200925657	-0.123827396	-0.022434991	0.066850932	-0.10103823	-0.121543901	-0.072043816	0.039677218	-0.084998279	-0.253032059	-0.125415011	-0.06406837	-0.031032575	-0.089169027	-0.123827396	-0.173955376	-0.123375289	-0.115544172	0.372628884	-0.018919633	-0.11960363	0.006418173	-0.05313093	-0.13188313	-0.154445285	-0.088804688	-0.019607843	-0.082877549	0.114134412	-0.031497229
-0.009373328	-0.008550488	-0.224846426	0.032338249	0.014428707	0.106803632	-0.150849945	0.152823623	0.101698017	-0.009373328	0.097298157	-0.121893665	-0.077984771	0.099253344	-0.009373328	0.011771081	-0.057006442	-0.101867303	0.067286245	-0.016670083	0.038703102	-0.009373328	0.003652297	-0.004833195	-0.012937543	-0.006898914	-0.058291647	0.102847178	-0.056374754	-0.1792786	-0.07156446	0.237285795	-0.162587637	-0.096522179	-0.009373328	-0.010207129	0.039891318	-0.150913684	0.230074479	0.361189272	0.171618401	-0.166738453	-0.227434885	-0.022591431	-0.040528804	0.273014994	-0.127348597	0.016104781	0.165664339	0.024021187
0.083350432	0.08352886	-0.118446627	0.150484751	0.057471045	0.156284146	-0.176169964	0.02022252	0.026058619	0.083350432	0.144009978	-0.01193014	-0.06191642	0.078802717	0.083350432	0.052409285	-0.164367318	-0.168789044	-0.087989621	0.095840151	-0.102873781	0.083350432	0.190807122	-0.105100491	-0.152936141	0.082836191	0.099649997	-0.049270755	0.04383586	-0.189785588	0.133892877	0.261203705	0.124516864	0.020126178	0.083350432	-0.261354137	0.111999262	0.071672383	0.284743277	0.242422543	0.130824427	-0.065522837	-0.199846122	-0.091082239	-0.012066772	0.252649394	-0.085789532	-0.011802901	0.216987471	0.03445219
0.012552703	0.013363589	-0.203219377	0.084395215	0.012480969	0.15001223	-0.190881665	0.098251854	0.105770082	0.012552703	0.037418727	-0.01874276	-0.076366779	0.078430746	0.012552703	0.035075373	-0.129275935	-0.088683076	-0.012675225	0.000616698	-0.053398624	0.012552703	0.112502426	-0.053234666	-0.126805343	0.01279311	0.066964263	0.033661929	-0.156162847	-0.092787946	0.152207581	0.21825529	0.081301654	-0.009366805	0.012552703	-0.189810471	0.020702369	0.020463047	0.269683044	0.150682752	0.144151947	-0.144891762	-0.160150452	0.04911777	0.057520685	0.219498341	-0.091001988	-0.091607454	0.214990071	-0.016468015
-0.017992015	-0.017276402	0.046132014	-0.059117111	-0.000996251	-0.131227513	0.081815312	-0.030556617	-0.162098844	-0.017992015	0.034585723	-0.063404152	-0.068041382	-0.068041382	-0.017992015	-0.01329087	0.028795614	0.061399358	0.341881729	-0.080437136	0.209950686	-0.017992015	-0.189912658	0.224200743	0.193149387	-0.015833305	-0.030240614	-0.04343453	0.106914876	-0.229415734	0.076315174	-7.41E-18	-0.044468134	-0.084215192	-0.017992015	0.085717142	0.049937617	-0.009920459	-0.173817741	0.214422507	0.070927734	-0.145478593	-0.096774194	-0.170688249	0.097243328	0.190879042	-0.111111111	-0.142675275	-0.026948403	0.081805304
-0.148763244	-0.14811354	0.040131101	-0.061640403	-0.179543814	-0.099981801	-0.255336653	-0.281717099	-0.192045491	-0.148763244	-0.140873555	-0.104885205	0.059743652	-0.06472229	-0.148763244	-0.072451452	-0.1095638	0.023845529	0.058370051	-0.104971432	0.128806518	-0.148763244	-0.143133124	0.057700107	0.035836951	-0.149345632	-0.106210937	-0.084314088	-0.038166951	-0.027977529	0.034202227	-0.188369533	-0.00384536	0.02259432	-0.148763244	-0.012543972	0.132760982	-0.158243422	0.338685518	0.041838538	-0.088227181	-0.094028847	-0.0306845	-0.050970189	-0.120961212	-0.14855553	-0.105691057	-0.148765073	0.01380284	-0.123524195
0.36943732	0.36941695	0.05937816	0.352332527	0.309719094	-0.122775998	-0.015740107	-0.241553483	-0.104426391	0.36943732	0.296330985	0.317888607	0.01014858	0.01014858	0.36943732	0.247466354	-0.054402751	-0.009157902	-0.077433369	0.163174041	-0.224021172	0.36943732	0.348782425	-0.07187727	-0.092942748	0.369123036	0.376625093	0.171190481	0.06029671	-0.095050164	0.263697869	0.193629526	0.236762235	0.012560954	0.36943732	-0.040181347	-0.106759661	0.386193048	-0.156512891	0.042642364	0.016848178	0.323067709	0.314878684	-0.027293534	0.16679761	0.023293795	-0.038669312	-0.1619679	0.057611927	0.124603314
0.454365205	0.452290735	-0.072793758	0.231842727	0.515079353	-0.149790357	0.081800142	0.239671025	0.142840438	0.454365205	0.314430473	0.438138871	0.004043053	0.206195716	0.454365205	0.334854096	-0.121484545	-0.186067422	-0.038372372	0.187560504	-0.257184669	0.454365205	0.248792017	-0.162621757	0.136494727	0.45852291	0.015273757	0.44437055	-0.080791377	1.01E-17	0.199526192	0.364777414	0.072303456	-0.161799532	0.454365205	-0.070579359	0.105834357	-0.037726636	0.071533304	-0.121040389	0.131587984	0.044662793	0.340549775	0.130754491	0.080895467	0.318610716	0.072625061	0.064996749	0.193755811	-0.119755207
0.143153857	0.144220396	-0.114327164	0.088675667	0.173997349	0.121731572	0.089548329	0.111598078	0.104816921	0.143153857	0.136839166	0.106862753	-0.097624591	-0.097624591	0.143153857	0.235768483	-0.165261786	0.08809473	0.183327884	-0.164986442	-0.004213057	0.143153857	0.065988336	0.170419456	0.019794813	0.141561013	-0.023666568	-0.021217379	0.140721951	0.17455545	0.065946265	0.06026985	0.033746568	0.062246012	0.143153857	-0.092638402	0.158497654	0.069874539	-0.047862856	-0.037290871	0.317632895	-0.129665703	-0.116409537	0.152235465	0.012683912	0.002263388	-0.014492754	0.058931092	0.066785172	-0.115432781
0.023376636	0.023885756	-0.116290602	0.159896875	-0.030567919	0.112719642	-0.003199692	-0.027485689	0.024473679	0.023376636	0.05991531	-0.020750227	-0.047602529	-0.047602529	0.023376636	0.022581938	-0.008633889	0.467792213	0.072134968	-0.08807836	-0.079091331	0.023376636	0.053804862	0.137536482	-0.07308025	0.006905243	0.500204349	-0.001447014	0.012196641	-0.038214731	-0.132524011	-0.023090618	-0.043231356	0.642485796	0.023376636	0.096684219	-0.081519498	-0.200282038	0.058550498	0.228590381	-0.052772448	-0.101778488	-0.140782025	-0.087141005	-0.15064349	-0.02254591	-0.077734604	0.244789932	0.088880365	0.629551186
0.287621198	0.289116874	0.306829981	0.063808048	0.306083571	-0.112541345	0.029470373	0.003565544	-0.039841692	0.287621198	0.090130324	0.387763572	0.460491526	-0.134971654	0.287621198	0.220222806	0.191523349	-0.01598229	-0.04875808	0.076634538	-0.177142318	0.287621198	0.088457813	-0.096525787	0.176278742	0.291910148	0.063516073	-0.082184703	0.271311059	0.044616189	0.323917511	0.281139614	0.157080033	-0.167055158	0.287621198	0.070014219	0.351565021	0.072927756	0.053334621	-0.087570724	0.159089019	-0.07638923	0.186949301	0.022070201	0.051061416	-0.107315377	0.038895492	0.049944825	-0.084901882	-0.210870377
0.172022688	0.171240757	-0.13592749	0.16418991	0.174868481	0.083159318	-0.031443646	0.02388677	-0.053299605	0.172022688	0.045753924	0.253354078	-0.024548965	-0.126836318	0.172022688	0.180622009	0.00173155	-0.041749052	0.198729089	-0.034602303	-0.089345067	0.172022688	0.203135992	-0.035331449	-0.096649593	0.176051063	-0.001818442	-0.133715155	0.313594873	0.103464954	0.122182589	0.017861995	0.107931447	-0.156986007	0.172022688	0.189239404	-0.117111954	0.393120775	-0.076261505	-0.103149983	-0.005212848	0.166211665	-0.118325118	0.017476371	-0.038008609	0.074085415	0.527829171	0.123686523	-0.115053593	-0.17843107
0.064719217	0.066274973	-0.003967667	0.019851878	0.081788214	-0.047676116	-0.07110459	-0.019478686	-0.056377118	0.064719217	0.019422436	0.093006103	0.08674761	-0.145612059	0.064719217	0.149477814	0.081291362	-0.083655873	-0.019026216	-0.094058983	-0.113245519	0.064719217	0.143144891	-0.162632519	-0.097683689	0.056233167	0.000688473	-0.234881542	0.392058675	-0.104459889	0.111195507	-0.085660356	0.041967919	0.331051313	0.064719217	0.172287783	0.167504005	-0.007679042	-0.011431976	-0.074851983	-0.163989536	0.157873865	-0.010281647	-0.077509445	-0.035422251	-0.176196301	0.01517767	0.095281043	-0.180375159	-0.22450637
0.222163565	0.223697321	-0.017141746	0.043484664	0.289472073	-0.067634033	0.118045182	0.051094061	0.143286867	0.222163565	0.275810221	0.092586548	-0.030631127	-0.140028008	0.222163565	0.27523338	-0.005555708	-0.040702125	-0.014658058	-0.077993988	-0.050893443	0.222163565	0.00349923	0.001491599	0.208065443	0.224297338	0.030144918	0.205832306	-0.12237724	-0.024590296	0.221472559	0.070046172	0.238666088	-0.083046021	0.222163565	0.160654028	-0.025692692	0.509127405	0.027325372	0.020684901	0.004054669	-0.143458894	0.134156151	0.025514799	0.153220793	-0.042407334	-0.085749293	-0.167457035	-0.159445647	-0.08513352
0.147534521	0.148289114	0.097389807	0.033253375	0.168366367	0.070660968	0.010671562	0.061113233	0.079324966	0.147534521	0.023057149	0.222536142	0.272165527	-0.068041382	0.147534521	0.206008491	0.172773685	-0.033061193	-0.113960576	-0.07159789	-0.113050369	0.147534521	0.055979764	-0.085041661	0.082778309	0.142499746	-0.105842149	0.109863812	0.063716946	-0.038235956	0.02861819	0.198029509	-0.064680923	0.196502115	0.147534521	-0.097962448	0.21639634	-0.158727347	0.148066965	-0.32163376	0.070927734	-0.145478593	0.204301075	0.013839588	0.048621664	0.01735264	-0.111111111	0.214012913	-0.080845208	-0.14130007
0.3936396	0.393596527	0.179818281	0.424047784	0.281100245	-0.176888969	-0.0523314	-0.501401364	-0.424772346	0.3936396	0.375081548	0.275750202	0.141164926	-0.147581513	0.3936396	0.226235955	-0.114052979	-0.109568718	-0.00716464	0.215229819	-0.03959846	0.3936396	0.291388044	-0.009477928	-0.005204228	0.391204526	0.148294467	0.066821971	0.358693323	-0.075722029	0.116049059	0.115162579	0.149442213	0.095302148	0.3936396	0.19746801	0.053372368	0.165590737	0.239198008	-0.003370157	0.172421952	0.496179224	0.186580337	0.027842798	0.082534081	-0.199644059	0.167651897	-0.012333637	0.060992336	-0.120628026
0.571996026	0.570735788	0.099426411	0.434625538	0.536176393	-0.065972548	0.132198669	-0.14539439	-0.149085002	0.571996026	0.540589384	0.400272788	0.001305461	0.131851539	0.571996026	0.329335493	-0.05303814	0.016945437	0.045916062	0.29120679	-0.292197397	0.571996026	0.392507599	-0.033967629	0.036793475	0.573347428	0.440085334	0.246425587	0.196655284	-0.036680281	0.252026123	0.219101556	0.318080246	-0.052243423	0.571996026	0.182784743	-0.125513319	0.358974969	0.010745838	0.224897003	0.118090596	0.3749502	0.231679449	0.015666279	0.100749819	0.10287616	0.279266917	0.100827836	0.098754547	0.28237437
0.780139793	0.780267986	0.368053858	0.648585551	0.658569967	-0.37455059	0.128122507	-0.180288693	-0.362559848	0.780139793	0.623297543	0.667453398	0.188919773	0.031486629	0.780139793	0.591211423	-0.018877612	-0.259723828	-0.064455184	0.256060494	-0.246627174	0.780139793	0.475651866	-0.167849186	0.150564827	0.781654857	0.183088916	0.113372451	0.457774352	0.331761711	0.376697437	0.411105206	0.433695729	-0.05845676	0.780139793	0.097276661	0.227238344	0.35081076	0.068022517	0.173644671	0.22854052	0.258999787	0.350799697	0.105672051	0.290625227	0.259638495	0.308504698	0.260886456	0.05196068	-0.063666877
0.759416736	0.75941356	0.189845985	0.443328272	0.775033578	-0.353333872	0.234920495	0.061559095	-0.057469899	0.759416736	0.624263994	0.637409924	0.017203818	0.017203818	0.759416736	0.516434428	-0.117666838	0.021071614	0.149647865	0.240804548	-0.083381109	0.759416736	0.495598905	0.121446595	0.052774989	0.758299755	0.197566422	0.427622583	0.156092192	0.168405286	0.140983769	0.390603458	0.381849563	0.044189238	0.759416736	0.286443387	0.178806106	0.381588767	0.20462126	-0.108430652	0.511718609	0.071391262	0.288801067	0.206455696	0.371982635	0.032410897	0.43590573	0.077773537	0.096930763	-0.027356172
0.27416305	0.276006386	0.045386403	0.223400251	0.252690324	0.052249411	0.105112911	-0.135282347	-0.098717526	0.27416305	0.340069468	0.114369307	-0.036778993	-0.168132541	0.27416305	0.273171735	0.048919015	0.066620586	0.070400103	-0.039042706	-0.102678217	0.27416305	0.11732014	0.036615443	0.101563755	0.267462781	0.143224016	0.140824399	0.096291565	0.044288593	0.284339301	0.058618563	0.018625875	0.261568341	0.27416305	0.08258066	-0.137965293	0.177214259	-0.033472575	-0.067150523	0.055581665	-0.14104695	0.119566142	-0.200913757	0.246549122	0.306405881	0.097239748	0.127923747	-0.07352691	0.165773111
0.436412009	0.437719638	0.120110895	0.225218555	0.460992499	-0.165759086	-0.017764082	-0.121153995	-0.136462068	0.436412009	0.420244264	0.310729764	-0.113885279	-0.160559573	0.436412009	0.132563044	-0.074270924	0.031491357	0.236604973	0.316366597	0.132054997	0.436412009	0.058024075	0.197599817	0.306535575	0.436579144	-0.181303704	0.329705215	0.068125004	0.110160495	0.213456561	-0.028074044	0.23310428	-0.00616203	0.436412009	0.316508351	-0.000913485	0.140593981	-0.049813158	0.03628152	-0.008865884	0.10578147	0.440200472	0.016202294	0.186109547	-0.106654261	-0.033536274	-0.01614869	0.147146771	-0.014079995
0.429362775	0.430980203	0.069156336	0.208217404	0.470737088	-0.142823643	0.026272904	-0.08595661	-0.097754527	0.429362775	0.426972011	0.292572163	-0.120646944	-0.188680934	0.429362775	0.152917003	-0.031479785	0.000251867	0.190420099	0.29321896	0.095597927	0.429362775	0.081090348	0.152749154	0.277369178	0.429602059	-0.16348316	0.30772151	0.097501534	0.066268457	0.16965564	0.000880036	0.229969598	-0.008981978	0.429362775	0.228717469	0.009764518	0.100780917	-0.085483291	0.076707275	0.042236818	0.162271825	0.446689825	-0.019434821	0.201595932	-0.109194087	-0.085916592	-0.045334107	0.112093178	-0.032916861
0.908490044	0.909002956	0.312946256	0.649428589	0.846991402	-0.362461513	0.19058512	-0.191381136	-0.313130045	0.908490044	0.796365809	0.709767953	0.079126814	-0.056519153	0.908490044	0.596611035	-0.066974102	-0.118873656	0.09403124	0.355298476	-0.160982145	0.908490044	0.527275999	0.014770303	0.172932674	0.908090626	0.202212969	0.340489195	0.393005577	0.218515831	0.335184401	0.376693313	0.464409316	0.016322615	0.908490044	0.299047028	0.136887651	0.434275079	0.121388827	0.07480699	0.364629069	0.302107579	0.437480149	0.102314145	0.385301509	0.108105887	0.38579473	0.168883065	0.088196585	-0.011737211
0.75852969	0.758959037	0.397578629	0.635028922	0.630651237	-0.385898113	0.149429646	-0.235298835	-0.392025371	0.75852969	0.63207369	0.622914543	0.169497221	-0.010818972	0.75852969	0.56365395	-0.012863878	-0.225368094	-0.054073539	0.256227696	-0.228914525	0.75852969	0.439953053	-0.147279821	0.173250435	0.75848021	0.21672289	0.064962161	0.479289441	0.345965995	0.392422751	0.345866348	0.460023342	0.00255061	0.75852969	0.121645777	0.18628357	0.377001024	0.034023526	0.192660495	0.201331724	0.270606912	0.324199146	0.087603809	0.306299792	0.195244105	0.29782031	0.269443523	0.033463429	-0.021622881
0.771396771	0.771566848	0.174014729	0.437091956	0.798293388	-0.342340716	0.230942243	0.057494857	-0.043151861	0.771396771	0.651501225	0.629910236	0.001094236	0.001094236	0.771396771	0.502348785	-0.090765393	0.031293603	0.127067531	0.269321243	-0.046880153	0.771396771	0.486124673	0.133157733	0.074660044	0.770220821	0.153071458	0.463016656	0.147468633	0.164487768	0.140295098	0.37473239	0.37144655	0.046499072	0.771396771	0.313214016	0.162492426	0.378668242	0.208303318	-0.113220018	0.495043869	0.099821865	0.344637255	0.180056808	0.373762379	0.016464762	0.430638056	0.04627226	0.087109789	-0.023441355
0.587906003	0.587184847	0.142847137	0.368841934	0.585977159	-0.116969168	0.077177025	-0.130791014	-0.228976466	0.587906003	0.531537704	0.445121516	-0.077029937	0.002110409	0.587906003	0.211374526	-0.029920215	0.003589055	0.189104549	0.431354273	-0.102938854	0.587906003	0.229459271	0.100951948	0.242949493	0.590920709	0.05487064	0.341248381	0.15336269	0.06226225	0.192913253	0.095715842	0.374716693	-0.117107586	0.587906003	0.314480364	-0.015747077	0.172618839	-0.060002365	0.249953499	0.108407856	0.333530092	0.44873951	-0.001502397	0.166642453	0.065393623	0.201607606	-0.00755988	0.103227056	0.188338246
0.280521815	0.282381418	0.08992465	0.172538195	0.280285011	0.000212143	0.11521791	-0.105173957	-0.089386385	0.280521815	0.344096207	0.119526857	0.005243153	-0.169528613	0.280521815	0.29598566	0.027366939	-0.065389406	0.038053634	-0.032626473	-0.094996494	0.280521815	0.098220785	-0.012312008	0.141572934	0.277588398	0.000388382	0.161727477	0.088017933	0.07365994	0.313883288	0.074603548	0.013291205	0.114647467	0.280521815	0.050010928	-0.119291339	0.199522412	-0.056056785	-0.166148278	0.05931156	-0.144488732	0.157154734	-0.120746412	0.285998298	0.279467464	0.094182363	0.107194558	-0.074065329	-0.012034484
0.489018939	0.489888036	0.125764219	0.458919689	0.406065434	-0.137599636	-0.009588957	-0.363058262	-0.323739803	0.489018939	0.472292459	0.337455794	0.103974801	-0.158882841	0.489018939	0.3003131	-0.108276803	-0.130317073	0.102399539	0.224146138	-0.035216211	0.489018939	0.369346231	0.022433174	-0.022266816	0.488201276	0.165632766	0.137585729	0.400499107	-0.124735627	0.119238707	0.206274246	0.139791465	0.032293042	0.489018939	0.219079795	0.035154153	0.256179619	0.209240581	0.025771125	0.21095249	0.461683501	0.187759954	0.027960283	0.122719087	-0.178466764	0.112557508	0.099621313	0.129092853	-0.162037437
0.370507432	0.370506445	0.226816659	0.251811672	0.332891213	-0.230257903	0.234147155	-0.217240654	-0.170370716	0.370507432	0.45432269	0.157113692	-0.095913294	-0.095913294	0.370507432	0.236634143	-0.118243968	0.050367172	0.083813453	0.140419703	-0.109868899	0.370507432	0.099592489	0.019900601	0.220267729	0.36142876	0.309517298	0.018895195	0.21392037	0.199190546	0.294665505	-0.117323362	0.3287797	0.354416765	0.370507432	0.192126581	-0.138746909	0.226179147	-0.128625118	0.045995597	-0.04250442	0.09213346	0.096216101	0.043541207	0.196676105	-0.193559637	0.081717785	0.243383867	0.019819474	0.231542297
0.22657455	0.22806743	-0.098901647	0.060507785	0.302231053	0.058972036	0.073249917	0.042939207	0.123213679	0.22657455	0.28163683	0.097631181	-0.136066199	-0.136066199	0.22657455	0.040945265	0.119837427	0.135547153	-0.043114969	0.170696111	0.232183305	0.22657455	-0.004552485	0.176748128	0.191634557	0.225062291	-0.268863541	0.276317699	0.031110397	0.041331137	0.039184103	0.005351497	-0.051782138	0.05917104	0.22657455	0.207813949	-0.008097006	0.049864346	-0.006610881	-0.079191466	0.065168903	0.134977218	0.348112228	-0.087016724	0.010511513	-0.07784291	0.018015825	-0.147156131	-0.024760383	-0.02934182
0.340546057	0.340754186	0.166480641	0.191005585	0.336232779	-0.168678931	-0.086611144	-0.170386605	-0.231850185	0.340546057	0.251759338	0.324575526	-0.087671327	-0.125460692	0.340546057	0.011220016	-0.036463442	0.010912149	0.216037832	0.3668555	0.10548185	0.340546057	-0.005509118	0.181539235	0.301283452	0.342535764	-0.272419335	0.276270022	-0.000671765	0.140156214	0.166147358	-0.04252684	0.261968526	-0.07732988	0.340546057	0.265506967	0.071740558	0.024683473	-0.128142977	0.068276938	-0.008403714	0.14920524	0.505462776	-0.001639753	0.157702702	-0.008480954	-0.019747128	-0.16798908	0.102971714	-0.005286828
0.031833334	0.032477647	0.063483414	-0.142185337	0.109285528	-0.043026603	0.040909337	0.182465756	0.085430397	0.031833334	0.150431907	-0.102832755	-0.060192927	-0.060192927	0.031833334	0.077895369	-0.10189636	-0.050138814	-0.01680257	-0.045744976	-0.010715379	0.031833334	-0.186519682	-0.015388415	0.279189278	0.033744042	-0.2273955	0.296847579	-0.254130572	0.084563761	-0.016878088	-0.065695181	-0.070631049	-0.074501116	0.031833334	0.102911896	-0.103080599	-0.096537666	0.002847559	-0.173881806	-0.041830895	-0.12869789	0.042805729	0.29791824	-0.075273169	-0.13815939	-0.098294637	0.149883792	0.27415944	-0.026316074
0.2198826	0.221880701	-0.032337714	0.116550097	0.250509508	-0.058721695	-0.099384767	0.027539537	0.021758626	0.2198826	0.21611769	0.149022052	9.57E-18	-0.061323156	0.2198826	0.15092992	-0.129762058	-0.046823571	0.253347415	0.047002244	0.087332636	0.2198826	0.136268823	0.09754802	0.013677583	0.223130386	-8.32E-18	0.174237723	0.07494541	-0.096489789	0.094572523	0.07139064	0.040077469	-0.126500012	0.2198826	0.132434843	-0.015002303	0.178818787	0.156655439	0.038650199	-0.021308173	-0.087409615	0.040702184	0.029103908	0.122698491	-0.078196433	-0.100140295	0.160734871	0.179728158	-0.140753579
0.342172163	0.342437243	0.182614675	0.188454828	0.336801799	-0.252376872	0.230668477	-0.187965211	-0.121105425	0.342172163	0.407770369	0.159004363	-0.104637016	-0.104637016	0.342172163	0.175437174	-0.066424734	0.039948032	0.029208927	0.194611876	-0.132460044	0.342172163	0.031780198	-0.021796798	0.289961356	0.3353542	0.263530262	0.069633241	0.132586537	0.137202162	0.325187262	-0.076134612	0.294262917	0.266214609	0.342172163	0.116126767	-0.157858966	0.18815877	-0.160052714	0.045798378	-0.042418357	0.1491489	0.157091569	0.003547187	0.211855483	-0.128980641	0.028478589	0.146274857	0.048349506	0.173456724
0.204833307	0.20638526	-0.131165696	0.035696796	0.29187425	0.087700937	0.03158057	0.023936509	0.129681743	0.204833307	0.288988878	0.052589232	-0.142133811	-0.142133811	0.204833307	0.050321747	0.097747124	0.103593868	-0.05951397	0.141254052	0.22772043	0.204833307	0.010382338	0.155440457	0.15490593	0.203710058	-0.28031946	0.260631471	0.014663599	0.05990423	0.034872512	-0.043090641	-0.019000412	0.04397995	0.204833307	0.163070013	-0.02607907	0.044036722	0.023533833	-0.055989251	0.065850313	0.139285149	0.342539904	-0.091548194	0.050783672	-0.099683329	-1.97E-17	-0.173856042	-0.028146689	-0.023302596
0.339647949	0.340058605	0.114254283	0.179748968	0.351491219	-0.143787857	-0.048787964	-0.124992879	-0.198943883	0.339647949	0.263782325	0.311353306	-0.10567442	-0.142883723	0.339647949	0.031544349	-0.00566901	-0.018286565	0.18031486	0.348211575	0.08937846	0.339647949	0.029606162	0.14949605	0.259840505	0.342221181	-0.258645999	0.27569934	0.018638817	0.087821257	0.100787447	-0.029600627	0.270062112	-0.100091038	0.339647949	0.217502409	0.073916433	0.004123099	-0.165746819	0.114914506	0.025686104	0.185102239	0.507347586	-0.031988919	0.193570693	-0.014803642	-0.051040531	-0.196880069	0.058358837	-0.001464096
0.08244977	0.08341169	0.093957087	-0.059261264	0.129135436	-0.146284878	0.060546872	0.145029009	0.098216154	0.08244977	0.1283028	0.000406939	0.189310046	-0.089087081	0.08244977	0.185982103	-0.150809236	-0.074206735	-0.087038828	-0.103870271	-0.081938358	0.08244977	-0.032023626	-0.086039837	0.136606791	0.079389015	-0.089087081	0.132694682	-0.031461148	0.125156544	-0.024980004	0.064820372	-0.104535771	0.1194522	0.08244977	-0.048098607	-0.016345922	-0.183468637	-0.048466291	-0.257349549	-0.061910802	-0.19047619	0.01055893	0.365425522	0.007957588	-0.204479453	-0.145478593	0.27047921	0.141134966	-0.099805447
0.199366908	0.201575245	-0.059363089	0.121636645	0.224917029	-6.56E-05	-0.045519907	0.056796319	0.037230647	0.199366908	0.203570169	0.128693811	-0.021889065	-0.082692024	0.199366908	0.161051473	-0.062786715	-0.051997537	0.255271784	0.007456565	0.064655213	0.199366908	0.146763433	0.092851711	-0.018986181	0.201995071	0.011890356	0.118602948	0.135340082	-0.12983959	0.045009732	0.11915482	0.005924499	-0.102348373	0.199366908	0.075722915	0.0368901	0.142196114	0.147732806	0.080476902	0.06929793	-0.025133758	0.02229239	-0.019457878	0.039973229	-0.06574807	-0.13503551	0.158096405	0.159901559	-0.169066466
0.435712081	0.437394292	0.104269908	0.276393652	0.436023956	-0.172035599	-0.042685381	-0.155246602	-0.171612528	0.435712081	0.359182802	0.373793632	-0.082051528	-0.149306879	0.435712081	0.168420583	-0.039278885	0.05069954	0.230544875	0.26856198	0.079178878	0.435712081	0.15221249	0.178664092	0.185054165	0.434056588	-0.10073357	0.244279009	0.145154899	0.079367913	0.222151842	-0.0071772	0.262847477	0.064929008	0.435712081	0.161465295	0.12274367	0.059619602	-0.00725419	0.047334483	0.055930891	0.124145597	0.381987229	0.032192916	0.179744304	-0.119722204	-0.090058573	0.073569114	0.159289788	-0.061600823
0.358565463	0.360929171	0.012411039	0.209376862	0.384192383	0.011579853	-0.031636251	-0.108134368	-0.059580049	0.358565463	0.435084402	0.155835884	-0.057028312	-0.096631307	0.358565463	0.083083083	0.037543025	-0.15746295	-0.11320308	0.381622098	-0.104152238	0.358565463	0.19600728	-0.077576684	0.099091262	0.35870703	-0.092230974	0.194988973	0.088604083	-0.031156946	0.167236389	0.18365022	0.236611795	-0.005228463	0.358565463	0.019101142	-0.020152308	0.087535835	-0.064748391	0.118146907	0.116326249	0.329667081	0.368501919	-0.099025652	0.081503678	-0.09049581	-0.015521141	-0.100205356	0.058976063	-0.050903893
0.194391624	0.195671073	0.037047711	0.15472457	0.18016406	-0.049164033	-0.132792709	0.054644474	0.01773213	0.194391624	0.187267256	0.128485386	0.136888396	0.010139881	0.194391624	0.178755896	-0.197398533	-0.017948179	0.087745494	0.00111968	0.046931918	0.194391624	0.051886585	0.081800723	0.103314459	0.198095924	0.038306218	0.253011894	-0.220728543	-0.04273591	0.304935476	0.213957571	0.121091044	-0.144327147	0.194391624	-0.017336163	-0.0136436	0.238022161	0.119442651	0.029291496	-0.007633904	-0.204153126	0.096946508	0.26777443	0.14854	-0.073700454	-0.190421102	-0.058471085	0.375495195	-0.037127297
0.276513327	0.277944262	-0.009725482	0.133198113	0.314727089	0.001305874	-0.047245021	-0.123201345	-0.013087699	0.276513327	0.314437772	0.145068757	-0.048412292	-0.129099445	0.276513327	-0.022065447	0.225372825	0.105295447	-0.036037499	0.321170193	0.168534139	0.276513327	-0.077427126	0.141185806	0.341934445	0.278908799	-0.200821359	0.151895203	-0.037907568	0.126958344	0.337107523	0.17221168	0.23202397	-0.093209137	0.276513327	0.002904229	-0.102645797	0.063526774	0.021375665	0.076282144	0.041120418	0.270275677	0.423337171	-0.061270467	0.092253121	0.03292432	0.158113883	-0.157912592	0.038348249	0.119938594
0.029177752	0.030489347	0.215636166	-0.13710899	0.074223731	-0.083776827	-0.0519184	-0.052468769	-0.12929976	0.029177752	0.075883579	-0.028344483	0.038944621	-0.123324634	0.029177752	-0.134394779	0.065926603	-0.091461774	-0.170315569	0.24883274	-0.012325003	0.029177752	-0.067725192	-0.054575017	0.127003509	0.033091698	-0.105294717	-0.007230662	-0.033893932	-0.01823749	0.079170479	-0.028336374	0.195132609	-0.152639577	0.029177752	-0.00817694	0.026994705	-0.008517211	-0.155372434	0.265911323	-0.179677868	0.025442726	0.136424321	0.126301034	-0.14842358	-0.034762257	0.010599383	-0.224572085	0.053985289	0.17664902
0.171866149	0.173088479	0.041312762	0.156618166	0.147060318	-0.059307187	-0.149722282	0.036485964	-0.008751078	0.171866149	0.190998149	0.085170811	0.142177781	0.015233334	0.171866149	0.165642002	-0.189107866	-0.075428388	0.011339501	0.012401483	0.025310097	0.171866149	0.059892608	0.021924173	0.081852699	0.175414568	0.029338272	0.258551151	-0.23791393	-0.071336621	0.253437857	0.229066819	0.106495561	-0.138265459	0.171866149	-0.014621442	-0.067081211	0.228025317	0.113381688	0.024002816	-0.048226751	-0.193611967	0.091479226	0.277483726	0.1596552	-0.06215948	-0.182423485	-0.065659832	0.357975751	-0.021089824
-0.003455462	-0.002212017	0.222481899	-0.162500628	0.041328413	-0.088474663	-0.056703673	-0.07629129	-0.131151599	-0.003455462	0.086350838	-0.096461771	0.045736983	-0.117609384	-0.003455462	-0.174851892	0.077424913	-0.075287852	-0.160502723	0.25651101	-0.001550852	-0.003455462	-0.108215465	-0.039346967	0.146394217	0.000276443	-0.081310191	-0.061991266	-0.019496522	-0.018358547	0.08152809	-0.009508155	0.187111125	-0.145565781	-0.003455462	0.02469365	-0.041560068	0.001905277	-0.164440323	0.295130379	-0.195249364	0.039581579	0.099125326	0.094800803	-0.135401713	-0.103312673	0.02133948	-0.263739876	0.056931425	0.198531726
0.264361626	0.265767532	-0.007114398	0.135457243	0.296149092	-0.00513872	-0.058395733	-0.136009252	-0.030207403	0.264361626	0.319473184	0.118467446	-0.04559124	-0.127004167	0.264361626	-0.030851437	0.232912765	0.069396743	-0.085449885	0.331293312	0.156136901	0.264361626	-0.073040537	0.103974206	0.331143684	0.266675002	-0.208417095	0.156563133	-0.049051173	0.109800278	0.306810647	0.183238568	0.22463048	-0.090016937	0.264361626	0.004688564	-0.137826555	0.057450973	0.017562463	0.073547483	0.015464564	0.279669513	0.423542628	-0.055860222	0.10006415	0.040695078	0.164853975	-0.163885375	0.027085232	0.131339507
0.132213767	0.132685718	0.043944403	0.269250065	0.029893747	0.068558976	0.137234385	-0.224544357	-0.099264864	0.132213767	0.112956499	0.10962905	-0.041666667	-0.041666667	0.132213767	0.211613029	-0.070534562	-0.034707022	-0.069786316	-0.092560768	-0.06922893	0.132213767	0.095152317	0.018937152	-0.002112131	0.122520661	0.074074074	-0.172626944	0.402750296	0.17560984	-0.157724918	0.030316953	-0.064364323	0.37818779	0.132213767	-0.116229662	-0.071354314	0.08505022	-0.047307197	-0.284497271	0.091694399	0.096511004	0.0131693	-0.076274838	0.059549133	-0.095636507	-0.068041382	0.331279455	-0.18152705	-0.132069462
0.2831126	0.28405059	-0.068247797	0.276642642	0.257197327	0.155349392	0.009841578	-0.060763266	-0.002385503	0.2831126	0.312977607	0.15220145	-0.082358641	0.064710361	0.2831126	-0.121805612	-0.07717845	-0.211523316	-0.006568578	0.569808751	-0.136838414	0.2831126	0.326039393	-0.079541545	-0.144330687	0.285731941	0.048369361	0.004859783	0.058450104	0.099174773	-0.064331478	0.116995869	0.571804456	-0.101935742	0.2831126	-0.070933674	-0.141039463	0.146668178	-0.093507755	-0.145219517	-0.023166504	0.505211115	0.314225744	-0.011167808	0.159742848	-0.039007393	0.345834251	-0.090460327	-0.055918084	0.028291076
0.13113884	0.132044187	0.087174252	0.185022656	0.066024924	-0.018827395	0.152203206	-0.249527502	-0.103811317	0.13113884	0.161832866	0.053865456	0.032143928	-0.082655815	0.13113884	0.195540941	-0.139922201	-0.100724551	-0.138437876	-0.043428454	-0.110083722	0.13113884	0.036932334	-0.092872436	0.093574851	0.124050231	0.044899455	-0.080927364	0.328851493	0.245145169	-0.087556341	-0.118054437	-0.107220187	0.276598506	0.13113884	-0.044626331	-0.085378385	0.068290412	-0.137291992	-0.190534662	0.048931574	0.232361393	0.113205997	-0.042341729	0.183757734	-0.131163008	-0.134976381	0.155667154	-0.141858518	-0.161611564
0.131084679	0.131424055	-0.024164388	-0.009500964	0.191707097	0.05781352	0.096044062	0.104765543	0.152244811	0.131084679	-0.01976327	0.249886953	-0.029160592	-0.029160592	0.131084679	0.076897179	-0.04936391	0.329937207	0.439562223	-0.064779043	0.124586121	0.131084679	-0.045516257	0.344584394	0.124167463	0.132012752	0.051841053	-0.02956468	0.096732507	0.163868381	0.298446842	-0.084869789	0.084893711	-0.036092225	0.131084679	-0.015743965	0.306759647	0.059522755	0.035867153	0.030631787	0.233048268	-0.062347969	0.032258065	-0.053381267	-0.062513568	-0.066931612	-0.047619048	0.040764364	0.103943839	-0.092429369
0.131084679	0.131424055	-0.024164388	-0.009500964	0.191707097	0.05781352	0.096044062	0.104765543	0.152244811	0.131084679	-0.01976327	0.249886953	-0.029160592	-0.029160592	0.131084679	0.076897179	-0.04936391	0.329937207	0.439562223	-0.064779043	0.124586121	0.131084679	-0.045516257	0.344584394	0.124167463	0.132012752	0.051841053	-0.02956468	0.096732507	0.163868381	0.298446842	-0.084869789	0.084893711	-0.036092225	0.131084679	-0.015743965	0.306759647	0.059522755	0.035867153	0.030631787	0.233048268	-0.062347969	0.032258065	-0.053381267	-0.062513568	-0.066931612	-0.047619048	0.040764364	0.103943839	-0.092429369
0.146506406	0.146849413	-0.024164388	0.109261089	0.149010639	0.018484595	0.019818616	0.104765543	0.004434315	0.146506406	-0.044467358	0.303167753	-0.029160592	-0.029160592	0.146506406	0.176578706	-0.04936391	-0.074893722	-0.048840247	-0.026896562	-0.048450158	0.146506406	0.178701757	-0.069579541	-0.082778309	0.147434802	-0.110162237	0.24418236	-0.06525973	3.98E-18	-0.008176626	-0.084869789	0.041580593	-0.036092225	0.146506406	-0.146943672	0.306759647	-0.046767879	0.035867153	-0.122527147	0.064172712	-0.062347969	0.170506912	0.144327129	-0.062513568	0.304910678	-0.047619048	0.168153003	-0.011549315	-0.092429369
-0.112578607	-0.111679596	-0.160363667	-0.083925185	-0.078134519	0.185239236	-0.016769598	0.144052621	0.087208193	-0.112578607	0.024704088	-0.214721625	-0.087481777	-0.087481777	-0.112578607	-0.008544131	0.160432708	-0.123473433	-0.113960576	-0.088266182	-0.110743219	-0.112578607	0.018161659	-0.125905836	-0.109385622	-0.112889409	-0.136082763	0.009854893	0.044894991	-0.344123601	-0.228945523	0.169739579	-0.21310054	0.012030742	-0.112578607	-0.020991953	0.206884413	-0.204078017	0.080011341	0.32163376	0.158743023	0.020782656	-0.059907834	-0.298539678	-0.208378559	0.171047453	-0.142857143	-0.107006456	-0.173239732	-0.054182734
0.154955939	0.154045253	-0.002452538	-0.070272641	0.251566496	-0.152800237	0.141267016	0.180928255	0.120464988	0.154955939	0.181341537	0.07673494	-0.113945477	-0.012208444	0.154955939	0.111685215	-0.149834401	0.06045054	0.14994889	0.03499767	-0.116875976	0.154955939	0.13661455	0.005548636	-0.0325933	0.152118271	0.134745049	0.195189473	-0.003100346	-0.022868511	0.010840279	-0.114491327	0.011363707	0.110810027	0.154955939	0.231431601	0.003982286	0.010086643	0.005390441	-0.083358456	0.015083061	-0.134864215	-0.060452023	0.025935564	-0.011632036	-0.105859947	0.01329087	0.177065013	0.067693701	0.016902008
-0.018009811	-0.01671704	-0.050282323	0.058682455	-0.045008589	0.044030726	-0.201535958	-0.12030824	-0.153973604	-0.018009811	-0.063854542	0.034263812	-0.009081158	0.104433314	-0.018009811	-0.060311542	0.176787792	-0.22031078	-0.154632692	0.119919741	-0.122861806	-0.018009811	0.196175341	-0.215136056	-0.237532534	-0.016521347	-0.084757472	0.012105498	0.039132795	-0.280674354	0.013368365	0.127745247	-0.061237885	-0.058072294	-0.018009811	-0.045761027	0.123301294	-0.097316663	-0.064011014	0.224173912	0.217200952	0.223287817	0.035160191	-0.255208143	-0.068137659	-0.049793438	-0.126050482	-0.126154485	0.023378384	-0.21488929
0.489202039	0.489467693	0.139174913	0.478019244	0.392577381	-0.176683392	-0.041026482	-0.419190361	-0.35498477	0.489202039	0.456939536	0.350999043	0.1473828	-0.111183515	0.489202039	0.316553112	-0.16085794	-0.126265121	0.033923454	0.214457341	-0.046642988	0.489202039	0.377417814	0.010135775	-0.030539368	0.487612361	0.1473828	0.197566758	0.317009401	-0.050855604	0.12742219	0.159287319	0.143176242	0.062405645	0.489202039	0.155190203	0.023088634	0.274072213	0.1642764	-0.019012795	0.188524645	0.464844648	0.234341548	0.096682136	0.135805068	-0.230468494	0.08233622	0.076357728	0.188941875	-0.158120322
0.194088774	0.19599208	0.017130397	0.110820446	0.2081556	-0.032338085	0.134381243	0.049121237	-0.031660825	0.194088774	0.205323254	0.124066892	-0.103622976	-0.175583377	0.194088774	-0.012088497	0.037763173	-0.041359117	0.300507577	0.213853192	0.101115119	0.194088774	0.101078488	0.120682932	0.031224789	0.196619858	0.024306624	0.038154112	0.248943154	-0.266892476	-0.049233553	0.159171001	0.053699014	-0.098566133	0.194088774	0.306670347	0.016196263	0.054137964	0.147880396	0.123969089	0.186365629	0.11180334	0.025928199	-0.233601962	0.055535926	0.074142525	0.136312576	-0.006035721	-0.103742058	-0.053168685
0.280521815	0.282381418	0.08992465	0.172538195	0.280285011	0.000212143	0.11521791	-0.105173957	-0.089386385	0.280521815	0.344096207	0.119526857	0.005243153	-0.169528613	0.280521815	0.29598566	0.027366939	-0.065389406	0.038053634	-0.032626473	-0.094996494	0.280521815	0.098220785	-0.012312008	0.141572934	0.277588398	0.000388382	0.161727477	0.088017933	0.07365994	0.313883288	0.074603548	0.013291205	0.114647467	0.280521815	0.050010928	-0.119291339	0.199522412	-0.056056785	-0.166148278	0.05931156	-0.144488732	0.157154734	-0.120746412	0.285998298	0.279467464	0.094182363	0.107194558	-0.074065329	-0.012034484
0.765337472	0.765742328	0.397884081	0.643382626	0.635474846	-0.38849223	0.152505525	-0.236518593	-0.395763797	0.765337472	0.63798258	0.628083376	0.172965171	-0.008285757	0.765337472	0.567334529	-0.014026373	-0.232467585	-0.052908268	0.260616963	-0.225799082	0.765337472	0.446474396	-0.143336041	0.170473415	0.765205633	0.213243155	0.074730117	0.482226083	0.346304376	0.380662276	0.34640328	0.455639144	0.005768621	0.765337472	0.132994195	0.191683423	0.368007245	0.038364644	0.196379155	0.205674348	0.277545857	0.327925707	0.094553437	0.302336751	0.195595874	0.303592479	0.269482914	0.032611384	-0.019187904
0.038622113	0.039596989	0.16504691	-0.029742723	0.038761706	-0.145280431	-0.081131953	-0.122988009	-0.078662407	0.038622113	-0.007733603	0.073389927	0.136930639	-0.091287093	0.038622113	0.071326295	-0.057950056	0.019009819	-0.101929438	-0.024904094	-0.097504063	0.038622113	0.018951662	-0.165956889	0.041647033	0.036691777	0.111573114	-0.275371031	0.230375515	0.051298918	0.390352536	0.110701861	0.035253792	0.075324358	0.038622113	-0.17250242	0.290326156	0.186335697	-0.060459511	-0.191785321	-0.010573282	0.048795004	-0.014426245	-0.074271022	0.163082018	-0.093124039	-0.149071198	0.00797579	0.072310153	-0.189573937
0.466080249	0.464435416	0.2391247	0.229440618	0.472557878	-0.08562161	0.235109408	-0.089202534	-0.132744499	0.466080249	0.488158559	0.277163585	0.021212923	0.021212923	0.466080249	0.396093216	-0.06610679	-0.096112445	-0.055984968	0.101612668	-0.25083562	0.466080249	0.25515988	-0.047986367	0.118870362	0.471026296	0.197987281	0.268317005	0.141593486	0.016255409	0.174928229	0.057061502	0.250461563	-0.192539243	0.466080249	0.08086494	-0.069823719	0.294102126	0.042330464	0.362607556	0.137590672	0.16561497	0.231004777	0.055175853	0.148829244	0.060984849	-0.012596567	0.105137288	0.088598368	0.167357039
0.43096483	0.430732932	0.049852014	0.311435506	0.418484559	-0.07947563	-0.001647443	-0.107552961	-0.212440451	0.43096483	0.332100482	0.390949636	-0.126048195	2.30E-18	0.43096483	-0.014772982	0.066680656	0.032810681	0.263893174	0.506393845	0.014959169	0.43096483	0.138352468	0.139639142	0.205742819	0.43197381	-0.08403213	0.222063338	0.137543208	0.049583079	0.097195713	0.088656415	0.329512889	-0.039002636	0.43096483	0.294901173	0.053964495	-0.022972343	-0.074537335	0.072824131	0.054748011	0.336877971	0.435243204	-0.091870032	0.072058183	0.040182697	0.277878384	-0.049557969	0.067395408	0.127436553
0.771396771	0.771566848	0.174014729	0.437091956	0.798293388	-0.342340716	0.230942243	0.057494857	-0.043151861	0.771396771	0.651501225	0.629910236	0.001094236	0.001094236	0.771396771	0.502348785	-0.090765393	0.031293603	0.127067531	0.269321243	-0.046880153	0.771396771	0.486124673	0.133157733	0.074660044	0.770220821	0.153071458	0.463016656	0.147468633	0.164487768	0.140295098	0.37473239	0.37144655	0.046499072	0.771396771	0.313214016	0.162492426	0.378668242	0.208303318	-0.113220018	0.495043869	0.099821865	0.344637255	0.180056808	0.373762379	0.016464762	0.430638056	0.04627226	0.087109789	-0.023441355
0.906016907	0.906087367	0.310081843	0.681525043	0.826204425	-0.363943338	0.190047576	-0.19583413	-0.312581672	0.906016907	0.774979556	0.725312409	0.116011995	-0.004582594	0.906016907	0.637152333	-0.084312329	-0.118499284	0.05224561	0.311216664	-0.225155513	0.906016907	0.577438793	-0.027377213	0.111942702	0.905097094	0.298913788	0.315433454	0.395239981	0.21075944	0.341934299	0.42889977	0.454699709	0.036618597	0.906016907	0.251453603	0.149991552	0.448922432	0.162523812	0.064352811	0.389310759	0.293166441	0.381078877	0.11875252	0.363316495	0.157098178	0.427732262	0.187632178	0.085590533	0.011177362
0.853725969	0.853963271	0.35298473	0.58979794	0.795193191	-0.384528202	0.225187065	-0.193553509	-0.314903738	0.853725969	0.72919716	0.687501067	0.09832266	-0.07304581	0.853725969	0.558434642	-0.039797764	-0.073483701	0.106675834	0.32479248	-0.139160683	0.853725969	0.463986159	0.035024154	0.200275686	0.853172903	0.175081454	0.323902334	0.379242468	0.266030868	0.30086367	0.292914954	0.423285333	0.022270888	0.853725969	0.356675331	0.114662573	0.418477362	0.045763801	0.00416283	0.30155089	0.301822989	0.459778422	0.118627516	0.360792256	0.044032	0.403674306	0.182590037	0.035123774	-0.009692971
0.905176032	0.905444885	0.328016931	0.678936199	0.823225453	-0.355729438	0.198856484	-0.209626645	-0.330217244	0.905176032	0.810472495	0.686148283	0.088743781	0.007269971	0.905176032	0.582771655	-0.075220138	-0.144030667	0.027571548	0.386435869	-0.196179867	0.905176032	0.565233114	-0.018258228	0.125602877	0.90496433	0.253084117	0.3393509	0.369199394	0.221877902	0.311327964	0.435821051	0.461408045	0.008998083	0.905176032	0.236272816	0.12590908	0.41554263	0.14760181	0.100331114	0.418087756	0.332674152	0.41070661	0.105940146	0.378342625	0.150946516	0.42124466	0.172725235	0.111102712	0.031263383
0.3936396	0.393596527	0.179818281	0.424047784	0.281100245	-0.176888969	-0.0523314	-0.501401364	-0.424772346	0.3936396	0.375081548	0.275750202	0.141164926	-0.147581513	0.3936396	0.226235955	-0.114052979	-0.109568718	-0.00716464	0.215229819	-0.03959846	0.3936396	0.291388044	-0.009477928	-0.005204228	0.391204526	0.148294467	0.066821971	0.358693323	-0.075722029	0.116049059	0.115162579	0.149442213	0.095302148	0.3936396	0.19746801	0.053372368	0.165590737	0.239198008	-0.003370157	0.172421952	0.496179224	0.186580337	0.027842798	0.082534081	-0.199644059	0.167651897	-0.012333637	0.060992336	-0.120628026
0.780139793	0.780267986	0.368053858	0.648585551	0.658569967	-0.37455059	0.128122507	-0.180288693	-0.362559848	0.780139793	0.623297543	0.667453398	0.188919773	0.031486629	0.780139793	0.591211423	-0.018877612	-0.259723828	-0.064455184	0.256060494	-0.246627174	0.780139793	0.475651866	-0.167849186	0.150564827	0.781654857	0.183088916	0.113372451	0.457774352	0.331761711	0.376697437	0.411105206	0.433695729	-0.05845676	0.780139793	0.097276661	0.227238344	0.35081076	0.068022517	0.173644671	0.22854052	0.258999787	0.350799697	0.105672051	0.290625227	0.259638495	0.308504698	0.260886456	0.05196068	-0.063666877
0.571996026	0.570735788	0.099426411	0.434625538	0.536176393	-0.065972548	0.132198669	-0.14539439	-0.149085002	0.571996026	0.540589384	0.400272788	0.001305461	0.131851539	0.571996026	0.329335493	-0.05303814	0.016945437	0.045916062	0.29120679	-0.292197397	0.571996026	0.392507599	-0.033967629	0.036793475	0.573347428	0.440085334	0.246425587	0.196655284	-0.036680281	0.252026123	0.219101556	0.318080246	-0.052243423	0.571996026	0.182784743	-0.125513319	0.358974969	0.010745838	0.224897003	0.118090596	0.3749502	0.231679449	0.015666279	0.100749819	0.10287616	0.279266917	0.100827836	0.098754547	0.28237437
0.759416736	0.75941356	0.189845985	0.443328272	0.775033578	-0.353333872	0.234920495	0.061559095	-0.057469899	0.759416736	0.624263994	0.637409924	0.017203818	0.017203818	0.759416736	0.516434428	-0.117666838	0.021071614	0.149647865	0.240804548	-0.083381109	0.759416736	0.495598905	0.121446595	0.052774989	0.758299755	0.197566422	0.427622583	0.156092192	0.168405286	0.140983769	0.390603458	0.381849563	0.044189238	0.759416736	0.286443387	0.178806106	0.381588767	0.20462126	-0.108430652	0.511718609	0.071391262	0.288801067	0.206455696	0.371982635	0.032410897	0.43590573	0.077773537	0.096930763	-0.027356172
0.27416305	0.276006386	0.045386403	0.223400251	0.252690324	0.052249411	0.105112911	-0.135282347	-0.098717526	0.27416305	0.340069468	0.114369307	-0.036778993	-0.168132541	0.27416305	0.273171735	0.048919015	0.066620586	0.070400103	-0.039042706	-0.102678217	0.27416305	0.11732014	0.036615443	0.101563755	0.267462781	0.143224016	0.140824399	0.096291565	0.044288593	0.284339301	0.058618563	0.018625875	0.261568341	0.27416305	0.08258066	-0.137965293	0.177214259	-0.033472575	-0.067150523	0.055581665	-0.14104695	0.119566142	-0.200913757	0.246549122	0.306405881	0.097239748	0.127923747	-0.07352691	0.165773111
0.532003014	0.532632084	0.166809368	0.453167576	0.460346268	-0.180950741	0.029251774	-0.318104505	-0.31257872	0.532003014	0.502253004	0.379786351	0.130952381	-0.196428571	0.532003014	0.348231331	-0.143588215	-0.122300936	0.12628	0.214351252	-0.064990424	0.532003014	0.375117072	0.011497557	0.013276255	0.53100681	0.177248677	0.15884361	0.395097757	-0.060209088	0.170242769	0.199225692	0.165154609	0.039292238	0.532003014	0.284950138	0.034949052	0.301147209	0.143047953	0.009379031	0.194419704	0.43907204	0.210708795	0.078292691	0.195661438	-0.170020457	0.136082763	0.118574122	0.117874707	-0.144430643
0.725112534	0.725450921	0.427750727	0.592274687	0.601468777	-0.416668586	0.191139686	-0.238034501	-0.399168286	0.725112534	0.583788884	0.617209485	0.188605945	-0.028623124	0.725112534	0.54822742	0.027255414	-0.177290601	-0.023684671	0.216790863	-0.193140298	0.725112534	0.3920546	-0.111853923	0.198053204	0.7250899	0.187186147	0.069983952	0.470359099	0.399247896	0.341316577	0.268759503	0.419651451	0.001476125	0.725112534	0.198415536	0.1604313	0.354652778	-0.036124914	0.124027212	0.165111748	0.275758943	0.364857291	0.116542587	0.300232375	0.120055229	0.324685564	0.278930075	-0.030567918	-0.027876947
0.579095358	0.578117927	0.208953192	0.365427289	0.562421801	-0.146867157	0.072858864	-0.18162734	-0.261694515	0.579095358	0.499634923	0.463395397	-0.051075595	0.001042359	0.579095358	0.192716222	-0.042348869	0.038854291	0.199605147	0.437667427	-0.097232338	0.579095358	0.201595721	0.120923031	0.267679262	0.581279504	0.056055755	0.319402522	0.146267745	0.1230086	0.245074547	0.051067461	0.385575627	-0.084718771	0.579095358	0.342917829	-0.023715579	0.206839811	-0.065386501	0.160409828	0.058071479	0.327241206	0.469962338	0.023109677	0.14375778	0.028975857	0.240005302	0.012203559	0.107750122	0.179893363
0.748660056	0.748600059	0.226827959	0.406508985	0.772735672	-0.375998257	0.279519721	0.033196086	-0.070785385	0.748660056	0.621084516	0.623339347	0.022335168	-0.017549061	0.748660056	0.477627371	-0.052213301	0.057363852	0.12944542	0.265160984	-0.032313257	0.748660056	0.441306359	0.145439361	0.109769047	0.747404531	0.134601888	0.442323311	0.185877369	0.180798216	0.097594957	0.315222118	0.335447731	0.04958433	0.748660056	0.358990968	0.155337998	0.363407215	0.128504415	-0.151944448	0.443602014	0.133030668	0.37532076	0.163474581	0.342390278	-0.036889374	0.4446254	0.073318115	0.029908056	-0.019297172
0.286307985	0.288078179	0.080189008	0.180956234	0.285521798	0.03665554	0.104605865	-0.107599069	-0.077503317	0.286307985	0.35265482	0.121039724	-0.023776528	-0.160948803	0.286307985	0.290453038	0.037153483	-0.070587406	0.006126559	-0.0118325	-0.115474885	0.286307985	0.110901141	-0.030756203	0.133691108	0.283682997	-0.008535164	0.189368368	0.052020306	0.097639941	0.320269297	0.059440906	0.028470131	0.1026219	0.286307985	0.061222991	-0.141392247	0.228530701	-0.026995221	-0.18155695	0.057620157	-0.116011168	0.180935314	-0.127227565	0.275768227	0.28359665	0.125440777	0.105146622	-0.063745225	-0.01039499
0.443323244	0.44342764	0.102515586	0.495105806	0.326770227	-0.10645029	-0.021343125	-0.421681309	-0.37248245	0.443323244	0.484200125	0.246157297	0.068041382	-0.136082763	0.443323244	0.281766452	-0.143978071	-0.155859908	-0.022792115	0.217445443	-0.064600211	0.443323244	0.357328775	-0.01546212	-0.043458612	0.440453761	0.158763224	0.166924862	0.321824576	-0.160591014	0.076315174	0.224433443	0.111170336	0.112286923	0.443323244	0.18367959	3.70E-18	0.228170561	0.199568518	0.064326752	0.220664061	0.521298293	0.187096774	0.036905567	0.10696766	-0.138821122	0.111111111	3.30E-18	0.123962653	-0.08924215
0.76201529	0.762138732	0.403159436	0.64848224	0.626712192	-0.37745392	0.158295495	-0.240100138	-0.39388903	0.76201529	0.636795119	0.622969226	0.16409698	0.018527078	0.76201529	0.542848318	-0.019041933	-0.219729025	-0.053195104	0.28510857	-0.207939844	0.76201529	0.417925545	-0.119690008	0.200711694	0.76354302	0.202327459	0.106408487	0.430672671	0.371832831	0.376265711	0.377452029	0.444547127	-0.0589656	0.76201529	0.095741775	0.170941008	0.375088556	0.046076973	0.204348864	0.239726532	0.261254264	0.336286068	0.09223607	0.310176891	0.241648645	0.311190093	0.258532446	0.064992089	0.002314273
0.478522424	0.478348457	0.145995757	0.324387757	0.45871168	-0.01621352	0.089687777	-0.129365213	-0.177602097	0.478522424	0.522145148	0.256365369	-0.008556285	0.205350843	0.478522424	0.114486985	0.015691359	-0.103640149	-0.07404184	0.491840452	-0.268077275	0.478522424	0.336701886	-0.093330245	0.03137299	0.480689441	0.284575705	0.247019101	0.099114857	-0.104178038	0.127556462	0.213746008	0.372286382	-0.084132947	0.478522424	0.117286146	-0.040818148	0.095434485	0.027389698	0.357271498	0.146837239	0.413650088	0.27877102	-0.03258312	0.037704433	0.044005991	0.183969342	0.024420493	0.129338966	0.296300079
0.764237529	0.764180008	0.183480944	0.443859013	0.7825811	-0.341582432	0.219457126	0.049145212	-0.064572745	0.764237529	0.629469843	0.64025319	0.008417938	0.022447834	0.764237529	0.483155665	-0.098563422	0.034280289	0.137856546	0.286078708	-0.059275509	0.764237529	0.504734637	0.131674124	0.043524929	0.763244449	0.165864554	0.440707866	0.168703561	0.182911611	0.114478845	0.382469067	0.358097953	0.039360395	0.764237529	0.287338119	0.162005552	0.328517611	0.211326881	-0.119375575	0.516101843	0.12798797	0.334348773	0.183776663	0.366937623	0.030055654	0.458214499	0.076489779	0.10446534	-0.011654233
0.272543937	0.274360598	0.07764556	0.185898063	0.264366452	-0.014149217	0.102957795	-0.128116676	-0.110086171	0.272543937	0.34303386	0.107949654	-0.027607882	-0.165647289	0.272543937	0.277728603	0.011683859	-0.061323991	0.061652875	-0.021280112	-0.089556375	0.272543937	0.123546438	-0.008365035	0.099829244	0.270018836	0.028630396	0.131543612	0.096694024	0.08791431	0.334163784	0.053567158	0.036632768	0.098714566	0.272543937	0.059622591	-0.148589868	0.237489134	-0.074880286	-0.130503328	0.055426266	-0.124614949	0.136704751	-0.153488453	0.302500677	0.300409896	0.120222618	0.086836025	-0.087474803	-0.002011673
0.359475082	0.35781242	0.223137883	0.165645334	0.362504906	-0.242624049	-0.18472719	-0.018587864	-0.092332538	0.359475082	0.114317653	0.484161273	0.406266745	-0.035764333	0.359475082	0.274456771	-0.056291307	0.023904975	0.056759806	0.066721689	0.019266921	0.359475082	0.220252198	0.033376702	0.048195561	0.362742725	0.117160561	0.011271814	0.176041376	-0.051938186	0.506880552	0.272114117	0.277212523	-0.127160301	0.359475082	-0.075357131	0.282835172	0.168210059	-0.071972725	0.056564103	0.046124771	-0.040668034	0.226901341	0.144317457	0.144439108	-0.020599117	-0.124024159	-0.069376344	0.242074609	-0.062851465
0.19832065	0.198808168	0.27936085	0.071272076	0.182412862	-0.184322494	-0.189514151	-0.037424059	-0.046464404	0.19832065	0.077657593	0.242858798	0.479166667	-0.041666667	0.19832065	0.221786733	-0.070534562	-0.034707022	-0.069786316	-0.024899388	-0.06922893	0.19832065	0.24733195	-0.09942005	-0.118279361	0.199646976	0.305555556	-0.198703522	0.187817872	-0.117073226	0.499462242	0.333486484	0.245079538	-0.051571062	0.19832065	-0.116229662	0.183482521	0.312863311	-0.047307197	0.098479825	0.091694399	-0.089087081	0.046092549	-0.005649988	0.208421967	-0.095636507	-0.068041382	-0.123774741	0.066009836	-0.018216478
0.19832065	0.198808168	0.27936085	0.071272076	0.182412862	-0.184322494	-0.189514151	-0.037424059	-0.046464404	0.19832065	0.077657593	0.242858798	0.479166667	-0.041666667	0.19832065	0.221786733	-0.070534562	-0.034707022	-0.069786316	-0.024899388	-0.06922893	0.19832065	0.24733195	-0.09942005	-0.118279361	0.199646976	0.305555556	-0.198703522	0.187817872	-0.117073226	0.499462242	0.333486484	0.245079538	-0.051571062	0.19832065	-0.116229662	0.183482521	0.312863311	-0.047307197	0.098479825	0.091694399	-0.089087081	0.046092549	-0.005649988	0.208421967	-0.095636507	-0.068041382	-0.123774741	0.066009836	-0.018216478
0.204552132	0.205145902	0.281016186	0.099882337	0.175433736	-0.233933126	-0.189627321	-0.007719994	-0.079293055	0.204552132	0.09611723	0.237768929	0.37818779	-0.051571062	0.204552132	0.245125211	-0.087301014	-0.072788372	0.009597212	-0.047567081	-0.085685027	0.204552132	0.263166282	-0.123052743	-0.128967037	0.206192875	0.187183856	-0.127594321	0.075577828	0.048300725	0.527808921	0.26683349	0.277802933	-0.063829787	0.204552132	-0.182529621	0.121959674	0.293244135	0.063431743	0.009028816	0.01393745	-0.110263569	0.057049001	0.080419744	0.196544772	-0.11836983	-0.084215192	0.147188965	0.251910606	-0.069518789
0.239906283	0.240380105	0.115893345	0.165650953	0.220823245	-0.072531206	-0.007561573	0.053144767	-0.027326163	0.239906283	0.073519455	0.338029307	-0.039446376	-0.039446376	0.239906283	0.258126277	-0.066775988	-0.101310903	-0.066067614	-0.010761393	-0.06553993	0.239906283	0.272065653	-0.094122257	-0.111976612	0.241163027	0.070126891	0.1657323	-0.004800025	0	0.173285211	-0.019134303	0.21248969	-0.048822997	0.239906283	-0.139615741	0.25412441	0.176373095	-0.013684715	0.006906084	0.162955899	-0.0843399	0.189091139	0.061512549	0.05637594	0.244794218	-0.064415663	0.112583899	-0.015623093	-0.053174478
0.038554317	0.038871904	0.08567374	-0.049088316	0.063617723	-0.060173255	-0.208857723	0.039287078	0.004434315	0.038554317	-0.14328371	0.196606153	0.699854212	-0.029160592	0.038554317	0.091137397	-0.04936391	0.02631401	-0.048840247	-0.064779043	-0.048450158	0.038554317	0.100225452	-0.069579541	-0.082778309	0.039480449	0.051841053	-0.157313299	0.143016003	-0.163868381	0.298446842	0.339479158	-0.045045643	-0.036092225	0.038554317	-0.146943672	0.306759647	-0.046767879	0.035867153	-0.122527147	-0.104702845	-0.062347969	-0.013824885	0.144327129	0.041675712	-0.066931612	-0.047619048	-0.086624274	0.103943839	-0.092429369
0.27754898	0.278365776	0.14922508	0.266129499	0.212730921	-0.02948335	-0.158020607	-0.134678124	-0.049203429	0.27754898	0.266095101	0.190484015	-0.071027059	0.126270326	0.27754898	0.052413183	0.046758716	0.118874418	0.013217911	0.236931795	0.06930808	0.27754898	0.274461903	0.077116214	-0.109613505	0.275634874	0.43317737	-0.126340821	0.198035481	-0.022174312	0.256694814	0.156953394	0.394330543	0.074886791	0.27754898	-0.002840585	-0.121634088	0.403875107	-0.136643703	0.157511008	0.064899316	0.12936413	0.140930078	-0.183528796	0.073313063	-0.06239294	0.141761523	-0.038613014	0.03438222	0.249284236
0.251787578	0.252479122	0.280626135	0.153605997	0.212045789	-0.166305309	-0.167671495	-0.098406674	-0.071691392	0.251787578	0.162010607	0.250052307	0.338648106	-0.05976143	0.251787578	0.143973231	-0.016860985	-0.029037978	-0.055607067	0.131204814	-0.004728251	0.251787578	0.295771392	-0.063375834	-0.137331708	0.253689208	0.327581174	-0.182766054	0.182433824	-0.078360391	0.471991549	0.32853692	0.357428989	-0.073967051	0.251787578	-0.068116111	0.092594836	0.397904588	-0.058427679	0.125552964	0.10844213	0.085183542	0.116478396	-0.028362715	0.170819587	-0.086365659	0.032530002	-0.142717732	0.055227791	0.006531857
0.283592103	0.282319874	0.242881101	0.125640063	0.275761802	-0.236702582	-0.167277659	0.006481654	-0.081149253	0.283592103	0.0650862	0.407413058	0.376365694	-0.039968038	0.283592103	0.265335039	0.038058229	-0.014025846	-0.079337874	0.009288344	-0.040054816	0.283592103	0.193712332	-0.066983954	0.028364364	0.286040636	0.188244526	-0.056502744	0.12289157	-0.102942118	0.541361914	0.301042405	0.297752206	-0.095272976	0.283592103	-0.201403671	0.230324225	0.190845879	-0.087395863	0.079887144	-0.00848701	-0.115127226	0.198609806	0.081144272	0.168191051	0.078146918	-0.119657144	-0.065378444	0.168850155	0.012862691
-0.044071256	-0.043640817	-0.034527745	-0.013575634	-0.046365811	-0.001685876	-0.080597972	0.009356015	0.006336055	-0.044071256	-0.098836937	0.033497765	-0.041666667	-0.041666667	-0.044071256	-0.073250664	0.370306448	0.254518163	0.046524211	-0.079028492	0.425263428	-0.044071256	-0.016980043	0.196472957	-0.054915417	-0.042750015	-0.157407407	-0.016167478	-0.060181079	0.058536613	0.061337468	-0.020211302	0.028468835	-0.051571062	-0.044071256	-0.116229662	-0.071354314	0.009112524	0.149806124	-0.065653216	-0.149606652	-0.089087081	0.046092549	0.064974862	-0.0893237	-0.095636507	-0.068041382	0.240268616	0.231034427	-0.018216478
0.236530127	0.237184778	0.251629464	0.227496395	0.156667899	-0.132094441	-0.109511079	-0.127123209	-0.077481033	0.236530127	0.191847074	0.195505467	0.226455407	-0.056613852	0.236530127	0.248820134	-0.095837597	0.168981246	-0.031606977	-0.052218348	-0.094063593	0.236530127	0.277291334	-0.006432631	-0.137751432	0.226355097	0.540976805	-0.192036519	0.205772817	2.65E-18	0.34130209	0.219694015	0.282543349	0.39707056	0.236530127	-0.081509684	0.041550609	0.280646913	-0.09106025	0.148675258	0.190160868	-0.121045507	-0.008946777	-0.103637097	0.161822679	-0.129944425	-0.092450033	0.079142003	0.022422426	0.253701019
0.068184044	0.068745701	-0.04273518	-0.040139631	0.12509407	-0.060048245	-0.144691937	0.108079916	0.094977395	0.068184044	0.110680446	-0.013506029	-0.051571062	0.37818779	0.068184044	0.035257736	-0.087301014	-0.132450973	0.009597212	0.075258716	-0.085685027	0.068184044	0.084726061	-0.123052743	-0.024399169	0.069821926	0.091681889	0.087573168	-0.074486452	0.048300725	0.106043802	-0.066708372	0.073536071	-0.063829787	0.068184044	-0.105186561	-0.088315626	-0.020050881	-0.017891004	-0.081259347	-0.085615763	-0.110263569	-0.133114336	0.138694921	0.012284048	-0.11836983	-0.084215192	0.297381786	0.388078501	-0.069518789
0.242518231	0.243174292	0.208980403	0.212125017	0.181535819	-0.055739273	-0.198303846	-0.152547851	-0.077481033	0.242518231	0.239808843	0.154128649	-0.056613852	0.226455407	0.242518231	-0.088469381	0.143756396	0.051087353	-0.094820931	0.389063469	0.17468953	0.242518231	0.251172841	0.090056832	-0.11479286	0.244319787	0.226455407	-0.064484587	0.044029991	-0.063628476	0.3016158	0.164770511	0.501178084	-0.070071275	0.242518231	-0.030566131	-0.096951421	0.363190123	-0.037495397	0.17841031	0.124588155	-0.020174251	0.152095215	-0.142021208	0.080911339	-0.129944425	0.092450033	-0.118713005	0.112112132	0.129944425
0.231987302	0.232721079	0.148302437	0.124330465	0.226207183	-0.110820637	-0.124173892	-0.009609611	-0.044469933	0.231987302	0.019940629	0.36438794	0.470756542	-0.064194074	0.231987302	0.310349063	0.004527901	-0.053471644	-0.10751683	-0.093957719	-0.106658089	0.231987302	0.134257329	-0.092389625	0.061827363	0.234029173	0.114122798	-0.111954562	0.221437463	-0.120246518	0.469500235	0.358095046	0.123318581	-0.079453358	0.231987302	-0.227207264	0.282683772	0.170031284	-0.072884201	-0.073052155	-0.044611481	-0.041938326	0.189367583	0.063834452	0.168198865	0.125514516	-0.104828484	-0.05047796	0.016949761	-0.086534853
0.290017465	0.287437998	0.096486652	0.131506495	0.30813489	-0.230619568	-0.22781722	0.009917098	-0.000746226	0.290017465	0.088550708	0.400660116	0.158259456	-0.025763167	0.290017465	0.075127304	-0.121492379	0.182920166	0.439719014	0.142386228	0.32846559	0.290017465	0.230752324	0.335801541	-0.08619367	0.293760765	0.107142061	0.062559434	0.119051593	-0.062047072	0.328175472	0.157104788	0.222603553	-0.14577012	0.290017465	0.118563432	0.113450181	0.267232458	-0.029250798	0.152712399	0.365753888	0.010492185	0.159366011	-0.165690675	0.168320836	-0.082599292	-0.012020307	-0.253391349	0.230312869	-0.091717395
0.321028846	0.320264633	0.241661547	0.152644311	0.313950679	-0.270736753	-0.182111133	-0.065006663	-0.100828329	0.321028846	0.128959732	0.401163175	0.429587725	-0.037355454	0.321028846	0.234182688	-0.112639863	-0.006806607	0.067779388	0.079283297	0.034912055	0.321028846	0.312397368	0.043505465	-0.111958574	0.324690447	0.157204204	-0.010111183	0.181354285	-0.111519751	0.37413476	0.231030726	0.313352649	-0.142558074	0.321028846	0.000840351	0.221615024	0.203901073	0.056991614	0.033108827	0.068685997	-0.100668623	0.118804759	0.176972024	0.203540371	-0.204825923	-0.137252703	-0.019174597	0.19788265	-0.118404354
0.15646062	0.156914791	0.214947486	0.09424968	0.124562022	-0.116865685	-0.07630315	-0.094479586	-0.027326163	0.15646062	0.140355323	0.12180587	-0.039446376	-0.039446376	0.15646062	0.104021037	0.211457297	0.126866807	-0.066067614	-0.002220605	0.246554975	0.15646062	0.165908486	0.092628253	-0.085315514	0.157715613	0.289273426	-0.146970153	0.130852859	-0.073889833	0.311544688	0.108427717	0.310141201	-0.048822997	0.15646062	-0.021297316	-0.067552058	0.416010451	-0.075887965	0.248619022	0.162955899	-0.0843399	0.085194909	-0.161359005	0.150335841	-0.090540327	-0.064415663	-0.11717916	-0.015623093	0.090540327
0.119591852	0.120417481	-0.062463042	0.04366088	0.155249559	0.200274487	0.0183901	0.045135114	0.075142105	0.119591852	0.214989016	-0.019740824	-0.075377836	-0.075377836	0.119591852	-0.132515437	0.138235308	0.068019646	0.014027577	0.273205821	0.247497792	0.119591852	-0.054867467	0.177002755	0.155386908	0.121986248	-0.145172129	0.065100539	-0.019142271	2.35E-17	-0.109202327	0.054845432	0.275424064	-0.093295562	0.119591852	-0.04069691	-0.12908481	0.016485176	-0.026150037	-0.085779155	-0.125138607	0.174594976	0.18265189	0.117543949	0.017954739	-0.012815774	0.287213479	-0.059272129	0.019902714	0.173012951
0.14280719	0.143657052	0.139490098	0.21576087	0.055352463	-0.154000741	-0.250075232	-0.155915759	-0.203356303	0.14280719	0.026144349	0.210041943	0.3086067	-0.077151675	0.14280719	0.146936697	0.032651157	0.069620327	0.344584394	-0.101229901	0.238061701	0.14280719	0.188052358	0.210388757	-0.148614484	0.14525836	-0.034289633	-0.136162119	0.243684695	0.043355498	0.27582481	0.149696238	0.05271404	-0.095491052	0.14280719	0.062481923	0.056623935	0.044994973	0.204390452	0.121566135	0.035744218	-0.16495722	0.036577207	-0.06277047	0.330790708	0.019676045	-0.125988158	0.276371699	0.152783083	-0.118056267
0.249183987	0.247014144	0.111914435	0.166459951	0.230341631	-0.159691396	-0.056221172	0.002489411	-0.032031577	0.249183987	0.072319887	0.352264202	-0.066519011	0.072062261	0.249183987	0.229551795	-0.112605342	-0.170842082	-0.1114108	0.061066421	-0.077627816	0.249183987	0.318134177	-0.142973753	-0.15510857	0.251299993	0.149051857	0.1684632	0.009502067	-0.062300761	0.156209838	-0.059155176	0.251288245	-0.082330945	0.249183987	-0.13567504	0.157309865	0.196394562	-0.023076738	0.069874992	0.114283883	-0.092840423	0.143665441	-0.009019959	0.035650345	0.130060314	-0.108625089	0.044557079	0.105381816	-0.059375361
0.056604135	0.057372365	0.094452636	0.045943109	0.036268031	-0.174736438	-0.084733071	-0.086977703	-0.014984047	0.056604135	0.107081973	-0.012478759	-0.071354314	-0.071354314	0.056604135	0.09358373	0.094906967	-0.006368132	-0.119509312	-0.06581436	0.183880894	0.056604135	0.139435161	0.003474636	-0.130213171	0.058869536	0.183482521	-0.078722556	0.09108784	-0.143205938	0.087176578	0.064279291	0.132026706	-0.088315626	0.056604135	-0.130249798	0.002493766	0.182804109	0.039542422	0.342647969	0.097994282	-0.15256194	-0.001610891	-0.13062093	0.0291366	-0.03379543	-0.116521106	-0.122903891	-0.06863269	0.052364348
0.122731279	0.123305782	-0.107485454	0.146556327	0.112509154	-0.013678944	-0.009885785	0.146679886	0.051409783	0.122731279	0.09611723	0.11213145	-0.051571062	-0.051571062	0.122731279	0.094020629	-0.087301014	-0.013125772	-0.086374907	0.052926753	-0.085685027	0.122731279	0.203686208	-0.025391836	-0.146395015	0.124370305	-0.003820079	0.248948786	-0.156339696	-0.144902176	-0.134964838	0.141755291	0.099069428	-0.063829787	0.122731279	-0.027843501	0.121959674	0.167926128	-0.017891004	0.234749224	0.01393745	-0.110263569	0.057049001	0.080419744	0.012284048	0.100833559	-0.084215192	-0.153196678	-0.020425184	0.024425521
0.224300451	0.21787462	0.131561669	0.131781894	0.204895559	-0.134286429	-0.048614896	-0.040742155	-0.024142381	0.224300451	0.180614332	0.197671769	-0.068041382	-0.068041382	0.224300451	0.254741682	-0.019197076	-0.033061193	-0.113960576	-0.042133738	-0.005383351	0.224300451	0.287920843	-0.033501261	-0.158658425	0.226464243	0.32256655	-0.088856262	0.18611108	-1.27E-17	0.235305121	0.055008197	0.27893648	-0.084215192	0.224300451	-0.057144761	-0.061034865	0.386897908	-0.152358761	0.357370845	0.123466796	0.096985729	0.039426523	0.013839588	0.12965777	-0.098331628	-0.111111111	-0.182307296	0.152707616	0.131384276
0.144471598	0.142041418	0.176766164	-0.008041731	0.166561259	-0.144737001	-0.214676269	0.025181926	0.004664242	0.144471598	-0.029720391	0.26196838	0.592365041	-0.054635611	0.144471598	0.189713334	-0.062064834	-0.005588916	-0.091507631	-0.053195423	-0.056650156	0.144471598	0.210446672	-0.101776187	-0.120839498	0.146208324	0.200969585	-0.172368883	0.18580317	-0.13735357	0.413030337	0.322210519	0.118481833	-0.067622795	0.144471598	-0.107124563	0.223005152	0.137726092	-0.048428321	0.027185711	-0.004662842	-0.039963317	0.021812596	0.094946713	0.114043851	-0.125403815	-0.089219578	-0.162300206	0.143500248	-0.031743823
0.232952478	0.233424662	0.314001627	0.112099999	0.201571	-0.205534641	-0.145044727	-0.064954715	-0.060650751	0.232952478	0.162633946	0.217905175	0.289273426	-0.039446376	0.232952478	0.238863122	-0.066775988	-0.055675361	-0.066067614	-0.002220605	-0.06553993	0.232952478	0.26701055	-0.094122257	-0.111976612	0.234209076	0.362322271	-0.179886201	0.172592208	-0.073889833	0.495890658	0.267880242	0.329671504	-0.048822997	0.232952478	-0.080456529	0.093286176	0.416010451	-0.075887965	0.179558182	0.162955899	-0.0843399	0.064415663	-0.072210383	0.244295742	-0.090540327	-0.064415663	-0.11717916	0.036453884	0.018682925
0.22940949	0.230141124	0.056584167	0.01470251	0.299581994	-0.034003378	0.073970464	0.112439533	0.14255239	0.22940949	0.052780646	0.336079841	0.154299426	-0.064048819	0.22940949	0.200175722	-0.016017142	0.269986625	0.331572778	-0.079877495	0.066337713	0.22940949	-0.069752544	0.277203294	0.262393082	0.231446698	0.097690622	-0.046716285	0.140842337	0.073620673	0.512655794	0.110151034	0.147543667	-0.079273575	0.22940949	-0.086974722	0.31765576	0.141348539	-0.045174099	0.051989226	0.157810082	-0.111006124	0.121460844	-0.028423641	0.049929403	-0.035638722	-0.104591283	-0.037645625	0.136059965	-0.075732283
-0.146506406	-0.146232399	-0.024164388	-0.088675667	-0.149864568	-0.02084433	-0.132632277	0.170244007	-0.069470933	-0.146506406	-0.192691886	-0.043157448	-0.029160592	-0.029160592	-0.146506406	-0.079745222	0.259160528	-0.074893722	-0.048840247	-0.064779043	-0.048450158	-0.146506406	-0.034305356	-0.069579541	-0.082778309	-0.145584156	-0.110162237	-0.157313299	0.027307263	3.98E-18	-0.110384448	0.05657986	-0.045045643	-0.036092225	-0.146506406	-0.015743965	-0.049937617	-0.153058513	0.035867153	0.107211253	-0.104702845	-0.062347969	0.032258065	-0.053381267	-0.062513568	-0.066931612	-0.047619048	-0.086624274	-0.12704247	-0.092429369
0.152847234	0.142595086	0.165470769	0.104505348	0.108829756	-0.217459944	0.014576373	-0.088564999	-0.078936234	0.152847234	0.01382661	0.252606058	-0.047602529	-0.047602529	0.152847234	0.128849879	0.063315186	-0.004248365	-0.079728122	0.013516539	0.082319549	0.152847234	0.205441499	-0.016998891	-0.121340793	0.154360962	0.273525641	-0.150404338	0.211876164	-0.038214731	0.177334288	0.026389278	0.249691385	-0.058917911	0.152847234	-0.025700868	-0.081519498	0.221103439	-0.134473121	0.264307628	0.065374823	0.079968812	-0.011821391	-0.087141005	0.01943787	-0.10926095	-0.077734604	-0.141407776	0.223547584	0.10926095
0.045199735	0.031716819	-0.082214937	0.076399362	0.018674677	-0.099131893	-0.007561573	-0.005904974	-0.060650751	0.045199735	-0.138127461	0.229917588	-0.039446376	-0.039446376	0.045199735	0.059073675	-0.066775988	-0.101310903	0.080749307	-0.002220605	-0.06553993	0.045199735	0.130522764	-0.094122257	-0.111976612	0.046452394	0.070126891	-0.146970153	0.266505743	0.073889833	-0.103233743	-0.019134303	-0.021873939	-0.048822997	0.045199735	-0.021297316	-0.067552058	-0.111191734	-0.138091215	0.041436504	-0.141634566	0.3842151	-0.101818305	0.016938238	-0.178523812	0.077126945	0.150303213	-0.002297631	0.24476179	0.018682925
0.265491708	0.262576465	0.106650541	0.125923144	0.274762747	-0.059434363	-0.191292601	-0.067917396	-0.096035513	0.265491708	0.24058335	0.197804061	0.071415965	-0.033607513	0.265491708	0.031182453	-0.056891788	0.095937773	0.11961257	0.251423969	0.043873258	0.265491708	0.176074608	0.09880585	0.00468491	0.267674577	-0.010268962	0.006677931	0.096481653	0.177054298	0.343959272	0.085585701	0.266313943	-0.084925582	0.265491708	0.038557874	0.070913498	0.099224758	-0.187208044	0.311108225	0.086123189	0.152693755	0.272855137	-0.139848126	0.093060369	0.003214105	0.048020734	-0.24664937	0.128114125	0.27228062
0.32797699	0.328506713	0.125657984	0.102190724	0.375112069	-0.130557841	-0.097638787	-0.0192075	-0.094666796	0.32797699	0.222232595	0.324831623	0.171079785	-0.11405319	0.32797699	0.263165864	-0.072402226	0.068283204	0.071634167	0.027225563	0.08121374	0.32797699	0.01436028	0.140929732	0.270284558	0.330849016	-0.177416073	0.199325312	0.033263244	0.104150084	0.387763536	0.117563337	0.149924916	-0.111755039	0.32797699	0.066709443	0.345291651	0.08730224	-0.109259619	0.089855505	0.176685812	0.010160666	0.272613115	0.289013022	0.050938265	-0.02545118	-0.162967069	-0.139508228	0.186333651	-0.057654714
0.239036767	0.239401565	0.305349995	0.148848441	0.191707097	-0.197824492	-0.05640683	-0.09166985	-0.069470933	0.239036767	0.251981698	0.143325353	-0.029160592	-0.029160592	0.239036767	0.219299361	-0.04936391	-0.074893722	-0.048840247	0.02992716	-0.048450158	0.239036767	0.245967161	-0.069579541	-0.082778309	0.239967105	0.375847632	-0.120813694	0.119874255	3.98E-18	0.400654665	0.127304684	0.388085537	-0.036092225	0.239036767	-0.015743965	-0.049937617	0.484685291	-0.102083435	0.260370187	0.233048268	-0.062347969	0.078341014	-0.152235465	0.250054271	-0.066931612	-0.047619048	-0.086624274	-0.011549315	0.066931612
0.193211119	0.194503434	0.331449446	0.126925698	0.136318988	-0.359747684	0.069827267	-0.202881514	-0.330544184	0.193211119	0.079872306	0.252655967	-0.019641855	-0.11785113	0.193211119	-0.072898132	0.008312578	0.201786249	0.328975847	0.215360984	0.386955849	0.193211119	-0.140153723	0.399485903	0.298700493	0.192799655	-0.226972547	0.173080042	0.088538194	0.099339927	-0.07435224	-0.133387788	0.086356955	0.016207221	0.193211119	0.325212212	-0.009610499	0.01145516	-0.152388982	0.020632815	0.009100032	-0.041996053	0.366275977	0.01065372	0.098251057	-0.170315375	-0.06415003	-0.075509141	0.077793338	-0.00858733
0.055089069	0.055542859	-0.112999894	-0.070140773	0.136657128	-0.001685876	-0.026139883	0.149696238	0.164737434	0.055089069	0.077657593	0.014464944	-0.041666667	-0.041666667	0.055089069	0.069181183	-0.070534562	-0.107013319	0.162834737	-0.011367112	-0.06922893	0.055089069	0.0631145	-0.09942005	-0.012672789	0.056412391	0.189814815	-0.094397211	0.237417662	-2.60E-17	-0.084704123	-0.020211302	-0.064364323	-0.051571062	0.055089069	-0.022496064	-0.071354314	0.009112524	-0.145863858	-0.065653216	-0.149606652	0.282109089	-0.085600448	-0.005649988	-0.014887283	0.170020457	0.272165527	0.149257776	-0.099014754	-0.018216478
0.261700126	0.262659221	0.071716008	0.13870667	0.274773426	-0.016144605	-0.18872975	0.071959646	0.060676513	0.261700126	0.182060316	0.236112953	0.386448668	0.150809236	0.261700126	0.081010429	-0.143603055	-0.021590826	0.015786631	0.233997234	-0.085014377	0.261700126	0.190099253	-0.014993462	0.00286676	0.264397445	0.0460806	0.008376414	0.056998411	-0.052967172	0.3726532	0.393198583	0.232961626	-0.104994799	0.261700126	-0.088207968	0.315908971	0.070086889	0.01516052	0.089110003	0.132097251	-0.097404871	0.123631739	0.036426009	0.020206258	-0.074518154	0.015391903	-0.128468575	0.115725631	-0.011332254
0.209394714	0.203300332	0.119671261	0.228296524	0.134988873	-0.183632762	-0.193949302	-0.200442672	-0.258593316	0.209394714	0.072371502	0.276310824	-0.019197076	0.220766375	0.209394714	0.153744377	-0.083274527	-0.174230481	-0.072343434	0.117898615	-0.174287944	0.209394714	0.218201201	-0.209397863	-0.04962922	0.213815524	0.060790741	0.015077893	0.115098424	0.107878255	0.179652864	0.013967925	0.191328962	-0.172262368	0.209394714	0.140785918	0.055183137	-0.01329497	-0.078555828	0.196614568	0.000555873	0.172731358	0.047781477	0.086879064	-0.07544917	0.047734474	-0.148906297	0.026836101	0.28701986	-0.126417673
0.389620137	0.390800647	0.188343647	0.181785557	0.406218329	-0.241751006	-0.012342763	-0.127774487	-0.168459468	0.389620137	0.35078639	0.29786872	-0.012107212	-0.072643271	0.389620137	0.15608759	-0.058924405	0.076057154	0.23995663	0.21335657	0.173860265	0.389620137	-0.034956524	0.232485983	0.378056786	0.39161327	-0.146631788	0.288159076	0.076193365	0.153082479	0.217271069	-0.052855744	0.171919502	-0.07742334	0.389620137	0.276722441	-0.013328771	0.077670387	-0.079613398	0.085846759	-0.018931209	0.0280435	0.368314489	0.139957862	0.164382066	-0.14357854	-0.148282456	0.069815593	0.246951277	0.017864611
0.266848067	0.267665806	0.132848016	0.267355683	0.200444303	-0.016635019	-0.058087452	-0.132755441	-0.040818611	0.266848067	0.236616618	0.211021401	-0.071354314	-0.071354314	0.266848067	0.01891586	0.094906967	0.205902932	0.051218277	0.238759136	0.123393758	0.266848067	0.245245992	0.148251156	-0.094042846	0.263726895	0.410004151	-0.129758249	0.236698953	-0.028641188	0.158632789	0.138447704	0.359136864	0.121959674	0.266848067	0.007338017	-0.122194514	0.368580643	-0.105124975	0.128492988	-0.020071118	0.210680774	0.207804922	-0.199732533	0.0291366	-0.03379543	0.21639634	-0.0338431	-0.06863269	0.330898116
0.248289804	0.249068123	0.1486476	0.217994348	0.198253888	-0.076167018	-0.131615937	-0.183339699	-0.093120612	0.248289804	0.219042914	0.197671769	-0.068041382	-0.068041382	0.248289804	-0.186072185	0.172773685	0.061399358	0.037986859	0.502953078	0.209950686	0.248289804	0.233859389	0.108234842	-0.089676501	0.250454099	0.120962456	-0.026401381	0.096115394	5.41E-17	0.171709142	0.16502459	0.380000421	-0.084215192	0.248289804	-0.036735918	-0.116521106	0.23809102	0.019313082	0.071474169	0.070927734	0.460682213	0.290322581	-0.12455629	-1.08E-17	0.01735264	0.333333333	-0.083227244	0.026948403	0.081805304
0.125917873	0.123932365	0.180261736	-0.059150975	0.168381104	-0.293342505	0.135056061	-0.056136089	-0.07422236	0.125917873	0.164392048	0.048071468	-0.107142857	-0.107142857	0.125917873	0.131386112	0.070534562	0.034707022	-0.046524211	-0.021496987	-0.036733718	0.125917873	-0.185544731	-0.069661668	0.377769794	0.126172356	0.157407407	0.066458021	0.024752657	0.05017424	0.199451087	-0.095281853	0.05552307	-0.009823059	0.125917873	0.049277092	-0.183482521	-0.041657251	-0.17796517	0.112548371	-0.212344925	-0.016968968	0.156150268	0.005649988	0.110591248	-0.018216478	-0.174963553	0.045765451	0.146164637	0.245922446
0.069397771	0.069722621	0.08567374	0.069673738	0.042269494	-0.138831105	-0.05640683	0.039287078	-0.069470933	0.069397771	0.054348994	0.063404152	-0.029160592	-0.029160592	0.069397771	0.105377615	-0.04936391	-0.074893722	0.113960576	-0.045837803	-0.048450158	0.069397771	0.100225452	-0.069579541	-0.053214627	0.07032455	-0.110162237	0.061684333	-0.134684974	0.245802572	0.19623902	-0.014144965	0.128206829	-0.036092225	0.069397771	-0.146943672	-0.049937617	0.059522755	0.173817741	-0.122527147	-0.104702845	-0.062347969	0.032258065	0.144327129	0.041675712	-0.066931612	-0.047619048	0.422930279	0.334930149	-0.092429369
0.195460926	0.196052556	0.151515639	0.286578295	0.087339321	-0.04845592	-0.009885785	-0.162119874	-0.079293055	0.195460926	0.227186179	0.096426765	-0.051571062	-0.051571062	0.195460926	0.194757017	-0.087301014	0.285187229	0.009597212	-0.058733063	-0.085685027	0.195460926	0.216904003	0.072269071	-0.111539059	0.178918685	0.569191725	-0.127594321	0.157431072	0.096601451	0.106043802	0.058369826	0.226736218	0.645390071	0.195460926	-0.027843501	-0.088315626	0.167926128	-0.099213752	0.144461061	0.213043874	-0.110263569	-0.051615763	-0.152680964	0.07370429	-0.11836983	-0.084215192	0.222285375	-0.020425184	0.400202759
0.330305753	0.330800862	0.363528697	0.254902544	0.249701612	-0.18780085	-0.041932362	-0.153529327	-0.127299929	0.330305753	0.340862928	0.205892762	-0.039446376	-0.039446376	0.330305753	0.026968417	-0.066775988	-0.101310903	-0.066067614	0.407737219	-0.06553993	0.330305753	0.317561582	-0.019422053	-0.098646063	0.331564393	0.289273426	-0.04822201	0.057808998	0	0.357631181	0.172208727	0.603095737	-0.048822997	0.330305753	-0.021297316	-0.067552058	0.463937923	-0.013684715	0.214088602	0.162955899	0.03279885	0.230649631	-0.161359005	0.197315792	-0.090540327	0.150303213	-0.11717916	-0.015623093	0.16239773
0.121195953	0.121665309	-0.034527745	0.127837216	0.106153305	-0.001685876	0.082776296	-0.084204134	-0.046464404	0.121195953	0.095307046	0.10962905	-0.041666667	-0.041666667	0.121195953	0.191265623	0.149885943	-0.034707022	-0.069786316	-0.092560768	-0.06922893	0.121195953	-0.185178584	0.018937152	0.356950213	0.122520661	-0.041666667	-0.081358922	0.187817872	5.69E-18	0.207379059	0.181901719	-0.002475551	-0.051571062	0.121195953	-0.116229662	-0.071354314	0.08505022	-0.145863858	-0.065653216	-0.149606652	0.096511004	0.210708795	-0.076274838	0.13398555	0.170020457	-0.068041382	-0.032763902	-0.099014754	-0.018216478
0.263476597	0.264736545	-0.029854343	0.109136784	0.313335798	-0.058029928	-0.248619748	0.101698567	0.088959705	0.263476597	0.100719714	0.339289911	0.169841555	0.028306926	0.263476597	-0.013823341	-0.071878198	0.259366564	0.53731861	0.189751181	0.416567341	0.263476597	0.164981814	0.437418898	-0.043047323	0.267075062	-0.018871284	0.111962251	0.070088558	-0.031814238	0.26589814	0.164770511	0.161453343	-0.140142551	0.263476597	0.142641946	0.152352233	0.25175679	-0.074990794	0.089205155	0.281962667	-0.040348502	0.196829102	-0.14969803	0.141594844	-0.043314808	3.72E-17	-0.212694133	0.179379412	-0.080441787
0.327535628	0.329224985	0.16807979	0.125400766	0.355344544	-0.206424822	-0.049640085	-0.005264365	-0.016439161	0.327535628	0.23105774	0.313494877	0.140667935	-0.054704197	0.327535628	0.201500829	-0.051263414	0.137514318	0.268323049	0.059949365	0.187346163	0.327535628	0.205294916	0.269048863	-0.004753747	0.330311628	0.097251906	0.107158548	0.179916154	1.95E-17	0.162703483	0.011372329	0.234707446	-0.108009879	0.327535628	0.163849473	0.121403097	0.239846484	0.039557934	0.067725551	0.086442323	-0.151772759	0.100652402	0.197898265	0.217792994	-0.29995185	-0.185043986	0.178890901	0.171781146	-0.09865526
0.059092838	0.059652355	-0.04273518	-0.016802636	0.099924237	0.10224431	0.0350496	0.108079916	0.051409783	0.059092838	0.168933313	-0.076324769	-0.051571062	-0.051571062	0.059092838	0.094020629	-0.087301014	-0.072788372	0.10556933	-0.047567081	0.016320958	0.059092838	-0.192847617	0.023438618	0.306732412	0.060730529	-0.099322046	0.109089917	0.034651207	0.048300725	-0.074712678	0.058369826	-0.15626415	-0.063829787	0.059092838	0.049499558	-0.088315626	-0.020050881	-0.099213752	-0.081259347	-0.085615763	0.196024123	0.002716619	0.196970098	-0.110556435	0.100833559	0.196502115	0.072092554	0.115742711	0.024425521
0.160268989	0.16113412	0.156125475	0.266486338	0.048952261	-0.121825679	-0.20238576	-0.179997773	-0.211090976	0.160268989	0.104350412	0.161113552	0.166188151	-0.078206189	0.160268989	0.19668383	0.07446923	-0.031214495	0.196477984	-0.09753364	0.102095037	0.160268989	0.234971003	0.063312858	-0.167494294	0.162753988	-0.023896335	-0.14658846	0.236154162	0.10987021	0.286447614	0.128032561	0.111515558	-0.09679623	0.160268989	0.045742616	-0.014349469	0.052736525	0.281178385	0.210514001	0.002264548	-0.167211865	0.024718098	-0.110024144	0.321340643	0.069807423	-0.127710171	0.408266159	0.123897065	-0.087615439
0.110779933	0.111404971	0.166331341	0.043039859	0.098642751	-0.177907542	-0.109511079	-0.101698567	-0.048784354	0.110779933	0.191847074	-0.011378625	-0.056613852	-0.056613852	0.110779933	0.154821417	-0.095837597	-0.145402468	-0.094820931	-0.022799561	-0.026875312	0.110779933	0.172817362	-0.102922094	-0.103313574	0.112578726	0.289359687	-0.071570806	0.097944267	-0.190885429	0.182556932	0.054923504	0.215271123	-0.070071275	0.110779933	-0.132453236	0.041550609	0.280646913	0.069634309	0.386555672	0.190160868	-0.121045507	-0.080520996	-0.218789428	0.080911339	0.014438269	-0.092450033	-0.118713005	-0.022422426	0.068066127
0.122731279	0.123305782	-0.107485454	0.146556327	0.112509154	-0.013678944	-0.009885785	0.146679886	0.051409783	0.122731279	0.09611723	0.11213145	-0.051571062	-0.051571062	0.122731279	0.094020629	-0.087301014	-0.013125772	-0.086374907	0.052926753	-0.085685027	0.122731279	0.203686208	-0.025391836	-0.146395015	0.124370305	-0.003820079	0.248948786	-0.156339696	-0.144902176	-0.134964838	0.141755291	0.099069428	-0.063829787	0.122731279	-0.027843501	0.121959674	0.167926128	-0.017891004	0.234749224	0.01393745	-0.110263569	0.057049001	0.080419744	0.012284048	0.100833559	-0.084215192	-0.153196678	-0.020425184	0.024425521
0.014970261	0.015572738	-0.217510215	-0.079931166	0.106932058	0.219139333	-0.020718312	0.076273925	0.152092398	0.014970261	0.095923537	-0.073443853	-0.056613852	-0.056613852	0.014970261	0.088469381	0.143756396	0.051087353	-0.094820931	-0.125765318	0.17468953	0.014970261	0.059637226	0.057893678	-0.074615359	0.016767044	-0.150970271	-0.000708622	0.160844254	0.063628476	-0.055560805	-0.054923504	-0.188362233	-0.070071275	0.014970261	-0.081509684	0.041550609	0.074288889	-0.09106025	0.237880413	0.059015442	0.18156826	0.044733887	-0.065252987	-0.080911339	0.014438269	-0.092450033	-0.118713005	0.022422426	0.068066127
0.012811556	0.013327156	-0.222644419	-0.180221196	0.158905427	0.243082601	-0.030395555	0.14686933	0.252953889	0.012811556	0.141607672	-0.127034447	-0.048450158	-0.048450158	0.012811556	0.039039069	0.174287944	0.085759597	-0.081147793	-0.076159249	0.206999133	0.012811556	-0.066311578	0.056426744	0.089643798	0.014349244	-0.183033931	0.125229627	-0.031528904	0.102099894	0.028869012	-0.11163345	-0.146807579	-0.059967027	0.012811556	0.082835276	-0.082971067	0.010596077	-0.055008989	0.146321802	0.036476151	0.112223362	0.13016315	-0.006569828	-0.01731099	-0.111206494	-0.079118777	-0.14392574	0.028783683	0.111206494
0.192379714	0.193104164	-0.012895864	0.008133769	0.265370477	-0.002597359	0.211431222	0.158558587	0.145340756	0.192379714	0.110579852	0.217772621	-0.064194074	-0.064194074	0.192379714	0.127483454	0.004527901	0.206459957	0.250872603	-0.010563294	0.083802784	0.192379714	-0.227710961	0.272306264	0.43604561	0.194420754	-0.123633031	0.202750247	-0.075737046	0.090184888	0.282000141	0.020759133	0.059752302	-0.079453358	0.192379714	0.013478397	0.151811655	0.053037281	-0.072884201	0.039335776	0.079309299	-0.137252703	0.189367583	0.027564877	-0.022936209	-0.010914306	-0.104828484	-0.05047796	0.186447373	-0.028065358
-0.131084679	-0.130807041	-0.134002516	-0.088675667	-0.10716811	0.136471369	-0.05640683	-0.026191386	0.078339563	-0.131084679	-0.192691886	-0.016517048	-0.029160592	-0.029160592	-0.131084679	-0.207907187	0.567684965	0.431144939	-0.048840247	-0.064779043	0.64369496	-0.131084679	-0.123992562	0.344584394	-0.023650945	-0.130162106	-0.110162237	-0.084314088	0.050449011	-0.163868381	-0.110384448	-0.014144965	-0.088358761	-0.036092225	-0.131084679	-0.015743965	-0.049937617	-0.046767879	0.035867153	0.030631787	-0.104702845	-0.062347969	0.032258065	-0.053381267	-0.166702847	-0.066931612	-0.047619048	-0.086624274	-0.011549315	0.066931612
0.191039793	0.189784884	0.083304627	0.073392659	0.206886994	-0.024856892	-0.147741093	-0.110357531	-0.105876041	0.191039793	0.220672485	0.092044553	1.45E-17	1.79E-17	0.191039793	-0.103202114	-7.22E-18	0.127931781	0.068596206	0.3304093	0.087490705	0.191039793	0.057629365	0.13960654	0.082214033	0.192343418	-0.13652033	0.115343449	-0.048753934	0.234756475	0.223939642	-0.059599878	0.211700038	-0.050691589	0.191039793	0.132674545	-0.090176739	-0.017914244	-0.174376642	0.154880619	-0.042693479	0.131351734	0.376691218	-0.074974076	0.12292057	-0.094005558	0.040128618	-0.236171165	0.087593574	0.308875404
0.259487555	0.261354217	0.113031634	0.036104595	0.320267313	-0.090823135	-0.10706731	-0.065466146	-0.118226151	0.259487555	0.248801682	0.179431568	0.095998521	-0.081776518	0.259487555	0.140986365	-0.02558014	0.067623663	0.071460086	0.096628344	0.138402982	0.259487555	-0.124226218	0.188661631	0.378848587	0.261147736	-0.249675166	0.263103747	-0.046161924	0.089910853	0.28862047	-0.01379737	0.100763271	-0.064543055	0.259487555	0.163808812	0.099160581	0.037324322	-0.076026751	0.048553453	0.066713887	0.046878879	0.306787279	0.302292302	0.053355201	-0.119692557	-0.104509952	-0.149731153	0.199962716	-0.016321712
0.239036767	0.239401565	0.305349995	0.148848441	0.191707097	-0.197824492	-0.05640683	-0.09166985	-0.069470933	0.239036767	0.251981698	0.143325353	-0.029160592	-0.029160592	0.239036767	0.219299361	-0.04936391	-0.074893722	-0.048840247	0.02992716	-0.048450158	0.239036767	0.245967161	-0.069579541	-0.082778309	0.239967105	0.375847632	-0.120813694	0.119874255	3.98E-18	0.400654665	0.127304684	0.388085537	-0.036092225	0.239036767	-0.015743965	-0.049937617	0.484685291	-0.102083435	0.260370187	0.233048268	-0.062347969	0.078341014	-0.152235465	0.250054271	-0.066931612	-0.047619048	-0.086624274	-0.011549315	0.066931612
0.206526226	0.207670972	0.334413986	0.128534291	0.153098807	-0.369649711	0.039165524	-0.191482188	-0.307422784	0.206526226	0.091823502	0.261676629	-0.003984854	-0.103606216	0.206526226	-0.071221949	-0.133227162	0.148813417	0.360402452	0.253866272	0.300774079	0.206526226	-0.071329569	0.341389167	0.231084423	0.205603278	-0.214296617	0.196716686	0.065397752	0.145554168	-0.084918798	-0.175897388	0.112220941	0.036168559	0.206526226	0.392280127	0.017547627	0.051708402	-0.117631672	-0.016743585	0.020307927	-0.079519787	0.341315238	-0.027557601	0.148071849	-0.18699187	-0.03904344	-0.046653219	0.022095326	-0.023519164
0.02313259	0.023446545	-0.024164388	-0.207437721	0.149010639	-0.09950218	0.172269509	0.170244007	0.226150059	0.02313259	0.079053082	-0.043157448	-0.029160592	-0.029160592	0.02313259	0.034176524	-0.04936391	-0.074893722	-0.048840247	0.01098592	-0.048450158	0.02313259	-0.023094455	-0.069579541	0.0650401	0.024058399	0.213844343	0.061684333	0.073590759	-0.163868381	-0.110384448	-0.155594614	-0.045045643	-0.036092225	0.02313259	-0.015743965	-0.049937617	-0.046767879	-0.102083435	0.030631787	-0.104702845	-0.062347969	-0.105990783	0.045472931	0.041675712	-0.066931612	-0.047619048	0.040764364	-0.011549315	0.066931612
0.283020677	0.283842225	0.132848016	0.101296253	0.31238267	0.01086088	-0.217961171	0.027466643	0.062519644	0.283020677	0.167531474	0.285521454	0.438319355	0.183482521	0.283020677	0.038827292	-0.120790685	0.029010379	0.051218277	0.298349603	-0.058067651	0.283020677	0.15511084	0.03242994	0.060972834	0.285290827	0.126852113	-0.01492794	0.066819322	-0.085923563	0.48018574	0.336230139	0.313714833	-0.088315626	0.283020677	-0.038524588	0.251870324	0.145648803	0.039542422	-0.032123247	0.097994282	-0.061751261	0.143369287	0.007602276	0.065557351	-0.163777855	0.049937617	-0.122903891	0.173600333	-0.003342405
0.109693251	0.110903352	0.130459351	0.195944619	0.022463846	-0.128859319	-0.027195272	-0.30753756	-0.316743588	0.109693251	0.085906474	0.099016352	-0.111939047	0.052677199	0.109693251	0.037943291	0.019506706	-0.127521743	0.033085329	0.11488168	-0.107840675	0.109693251	0.002480864	-0.136166414	0.126170164	0.113247599	-0.130229741	0.026621164	0.068245762	0.240516495	0.084008236	-0.102208779	0.061812011	-0.138547574	0.109693251	0.265446633	-0.030606927	-0.083523866	0.044233189	0.100294398	-0.096858303	0.229950035	0.165452653	-0.004017945	-0.051758545	0.078926525	-0.075268817	0.15648256	0.033902829	-0.174885826
0.069397771	0.069722621	0.08567374	0.069673738	0.042269494	-0.138831105	-0.05640683	0.039287078	-0.069470933	0.069397771	0.054348994	0.063404152	-0.029160592	-0.029160592	0.069397771	0.105377615	-0.04936391	-0.074893722	0.113960576	-0.045837803	-0.048450158	0.069397771	0.100225452	-0.069579541	-0.053214627	0.07032455	-0.110162237	0.061684333	-0.134684974	0.245802572	0.19623902	-0.014144965	0.128206829	-0.036092225	0.069397771	-0.146943672	-0.049937617	0.059522755	0.173817741	-0.122527147	-0.104702845	-0.062347969	0.032258065	0.144327129	0.041675712	-0.066931612	-0.047619048	0.422930279	0.334930149	-0.092429369
0.107952089	0.109057285	-0.123018703	0.03602449	0.155415108	-0.059190032	-0.117387187	0.068752387	0.067253776	0.107952089	0.224807201	-0.048485528	-0.102062073	-0.102062073	0.107952089	0.114633757	0.151176974	-0.014169083	-0.113960576	-0.027843624	0.133237935	0.107952089	-0.037668626	-0.069579541	0.165556617	0.105795266	-0.328866678	0.260607183	-0.187910994	0.057353933	0.293336451	0.074261066	-0.081861793	0.084215192	0.107952089	0.128575713	-0.049937617	-0.163687576	0.07725233	-4.09E-17	0.106391601	0.054554473	0.258064516	-0.117636496	0.218797487	0.156173762	2.75E-17	-0.080254842	0.040422604	-0.044621075
0.174343892	0.175435008	0.051271394	0.030220863	0.216534414	-0.008796718	0.160115912	0.078003724	0.060012611	0.174343892	0.293095683	-0.007642642	-0.099253344	-0.099253344	0.174343892	0.195953873	-0.018002034	-0.144188985	-0.027706101	-0.001749898	-0.122840279	0.174343892	0.019515258	-0.085789206	0.156688018	0.177497053	-0.000787725	0.10568679	0.12670254	-0.009959922	-0.027830623	-0.030950321	0.046754476	-0.12284641	0.174343892	0.105898967	0.046828938	-0.042896698	0.205926721	0.15080583	-0.089504333	-0.149054072	-0.041453649	0.070658306	0.078524559	-0.047009204	-0.104194307	0.37102937	0.030886572	0.053466513
0.195130771	0.196126231	0.226120867	-0.008934935	0.232302059	-0.292793568	0.152231263	-0.035826922	-0.036899388	0.195130771	0.196841096	0.126815111	0.03490241	-0.089749053	0.195130771	0.097882202	-0.046423008	-0.040147889	0.016702015	0.127733956	-0.089943915	0.195130771	-0.130503177	-0.030026117	0.364464149	0.195345821	0.048752572	0.139921615	-0.003007259	0.154105765	0.132119513	-0.091906558	0.127974729	-0.008228363	0.195130771	-0.04845601	-0.092705265	0.001453938	-0.031135692	0.002618806	-0.091246226	0.030205151	0.115041399	0.106148972	0.110452553	-0.078839071	-0.065137596	0.256152766	0.161931422	0.015259175
0.022035628	0.022481633	0.200888701	0.014706936	-0.015861988	-0.170273523	0.082776296	0.009356015	-0.152065323	0.022035628	0.06000814	-0.023600698	-0.041666667	-0.041666667	0.022035628	0.079354886	-0.070534562	-0.034707022	0.046524211	-0.079028492	0.054394159	0.022035628	-0.073046223	0.078115754	0.103494441	0.023358255	-0.157407407	0.127253699	-0.142847396	0.17560984	0.061337468	-0.070739557	-0.002475551	-0.051571062	0.022035628	-0.20996326	-0.071354314	0.009112524	0.051249464	-0.065653216	-0.149606652	-0.089087081	-0.052677199	0.418099115	-0.0893237	-0.095636507	-0.068041382	0.331279455	0.561083608	-0.018216478
0.189042382	0.190371263	0.30586509	0.092292685	0.154249293	-0.279618718	-0.086739194	-0.133269712	-0.323404988	0.189042382	0.21255047	0.101296131	0.013488903	-0.121400129	0.189042382	0.110663965	0.079920445	-0.096440891	-0.173206718	0.135105521	-0.153680476	0.189042382	-0.157338998	-0.098089504	0.406158237	0.190045083	-0.218819985	0.072768888	0.000214095	0.181922621	0.211808044	0.091603108	0.177113641	-0.038955676	0.189042382	0.080110067	0.023099794	-0.096367672	-0.093165842	0.233795729	-0.170295663	-0.067294472	0.321882609	0.134438218	0.0963903	0.134163285	-0.022027287	-0.077783042	-0.005342402	0.116471423
0.184430766	0.185403401	0.024519988	-0.014588692	0.259694195	0.062642395	0.127217679	-0.009280792	0.078825795	0.184430766	0.29062535	0.011611075	-0.087829791	-0.087829791	0.184430766	-0.013119479	-0.039356698	-0.010400118	-0.118259773	0.261287968	0.00735775	0.184430766	-0.055655133	0.083945011	0.235180575	0.187221647	-0.13088361	0.243989739	0.041246845	0.043549484	-0.151386449	-0.017542703	-0.043587742	-0.108707415	0.184430766	0.161785164	-0.150408827	0.066287898	-0.038616884	-0.138391399	-0.075997114	0.272476694	0.350262906	0.084418716	-0.022151384	-0.135713356	0.025310373	-0.148057743	-0.055248005	0.060421619
0.082189418	0.083411828	-0.065676499	-0.067924964	0.164834206	0.12320495	-0.259597382	0.119158646	0.170999296	0.082189418	0.173405004	-0.050558321	0.075809804	0.075809804	0.082189418	0.088849896	-0.032083268	0.10261417	-0.105809739	-0.026098367	0.035987874	0.082189418	0.009035064	0.073216713	0.053800411	0.085799534	0.033693246	0.273755607	-0.290584422	-0.127804297	0.127542349	0.147092626	0.049545152	-0.140745317	0.082189418	0.040930132	-0.102005009	0.17684957	-0.003586349	2.44E-17	-0.10097728	-0.175595528	0.113813272	0.331523153	0.081259347	-0.164337524	-0.185695338	-0.139094201	0.165138361	0.012428888
0.224017918	0.22090732	-0.065072281	0.244001936	0.186793877	0.02329995	-0.051237927	-0.123089778	-0.024418155	0.224017918	0.350411007	0.017603876	-0.116279711	-0.116279711	0.224017918	0.034881461	-0.021090185	0.104928786	-0.00927398	0.200260807	0.102513267	0.224017918	0.201679705	0.076441087	-0.064837881	0.2145346	0.160576744	0.069237594	0.161620408	-0.046673969	0.171175275	0.024173119	0.030101549	0.370080098	0.224017918	0.161434437	0.004063866	0.055704771	-0.014145087	0.122146193	-0.128908382	0.343327521	0.246761662	-0.184704947	0.106832922	0.050836962	0.081378846	-0.164001833	0.019737269	0.26689405
0.170186293	0.171588181	0.008773421	0.024630908	0.222484953	0.131196204	0.071460673	-0.074323219	0.019573933	0.170186293	0.317798991	-0.039310641	-0.128720554	-0.128720554	0.170186293	-0.046695337	-0.023346637	0.116155186	0.023954489	0.239603343	0.07710904	0.170186293	-0.158500135	0.128148154	0.349242509	0.171032708	-0.077640969	0.191728508	-0.064307242	0.051667648	0.071327087	-0.032705954	0.128918418	-0.032875171	0.170186293	0.261440863	-0.145456715	0.084006929	-0.073652847	0.03863277	-0.071705164	0.216241238	0.297379419	-0.027844036	-0.078842031	-0.139126881	0.090085622	-0.194937029	-0.050980936	0.29544922
0.02313259	0.023446545	-0.024164388	0.069673738	-0.000426965	0.05781352	0.172269509	-0.026191386	-0.069470933	0.02313259	0.004940818	0.036763752	-0.029160592	-0.029160592	0.02313259	0.076897179	0.259160528	-0.074893722	-0.048840247	-0.064779043	-0.048450158	0.02313259	0.077803651	-0.069579541	-0.067996468	0.024058399	0.213844343	-0.139063497	0.258724743	-0.163868381	-0.110384448	0.127304684	-0.088358761	-0.036092225	0.02313259	-0.146943672	-0.049937617	-0.153058513	-0.102083435	0.107211253	0.233048268	0.457218437	0.124423963	-0.053381267	-0.166702847	-0.066931612	-0.047619048	-0.086624274	-0.011549315	-0.092429369
0.220426935	0.214487204	0.229619614	0.184521954	0.152707778	-0.341832014	0.047572542	-0.26290973	-0.279649936	0.220426935	0.10350478	0.274276774	-0.069996992	-0.069996992	0.220426935	-0.234924761	-0.118492971	0.01899339	0.23802455	0.534768629	0.223536902	0.220426935	0.108474223	0.284871393	0.017418575	0.222652701	-0.052320984	0.171961476	0.035248605	0.089397531	-0.064234297	-0.04938695	0.1754235	-0.086635662	0.220426935	0.048098607	0.035805353	-0.042677913	-0.00421446	-0.010026606	0.190891639	0.41723356	0.208161766	0.130724833	0.009094386	-0.160662427	0.093521953	-0.12453719	0.425925166	0.021560759
0.146506406	0.146849413	-0.134002516	0.109261089	0.170358868	0.097142444	-0.05640683	-0.026191386	-0.069470933	0.146506406	0.128461258	0.116684952	-0.029160592	-0.029160592	0.146506406	0.176578706	-0.04936391	-0.074893722	0.113960576	-0.045837803	-0.048450158	0.146506406	0.156279956	0.013253246	-0.067996468	0.147434802	0.051841053	-0.02956468	0.166157751	3.98E-18	0.19623902	0.05657986	0.041580593	-0.036092225	0.146506406	0.246655449	-0.049937617	0.378394657	-0.102083435	-0.122527147	0.233048268	-0.062347969	-0.198156682	0.045472931	0.041675712	-0.066931612	0.428571429	-0.086624274	-0.011549315	-0.092429369
0.19832065	0.198808168	-0.034527745	0.071272076	0.243420509	-0.057881759	0.191692474	0.149696238	0.164737434	0.19832065	-0.010589672	0.357055725	-0.041666667	-0.041666667	0.19832065	0.048833776	-0.070534562	0.182211867	0.279145263	0.110423372	0.054394159	0.19832065	0.095152317	0.196472957	0.02956984	0.199646976	-0.041666667	0.179406854	-0.027114552	0.117073226	0.134358264	-0.070739557	0.121301994	-0.051571062	0.19832065	0.071237535	0.183482521	0.160987917	-0.047307197	-0.010942203	0.091694399	-0.089087081	0.210708795	-0.146899689	-0.014887283	-0.095636507	-0.068041382	-0.032763902	0.066009836	-0.132069462
0.097936124	0.09874286	-0.043944403	0.08899582	0.097205516	-0.193438715	0.03824168	0.016632915	-0.035669644	0.097936124	-0.06196919	0.241420762	-0.074074074	-0.074074074	0.097936124	-0.098571881	-0.125394776	0.050775088	0.418717895	0.178265182	0.206587918	0.097936124	0.119323071	0.178324852	-0.095280596	0.100288694	-0.125514403	0.191460028	-0.055551765	0.026016273	-0.06945089	-0.080845208	0.029981672	-0.091681889	0.097936124	0.168303883	-0.126852113	0.235575611	-0.127904644	-0.104558826	0.002144898	0.089087081	0.16973764	-0.166988535	0.0893237	0.007084186	0.030240614	-0.058246937	0.080678689	-0.184188828
-2.48E-18	0.000440816	0.122416552	0.014706936	-0.0311139	0.026412065	0.137234385	-0.177764282	-0.310466702	-2.48E-18	0.024709234	-0.023600698	-0.041666667	-0.041666667	-2.48E-18	0.048833776	-0.070534562	-0.107013319	0.162834737	-0.05196394	-0.06922893	-2.48E-18	0.047095591	-0.040241449	-0.054915417	0.001322165	0.074074074	-0.172626944	0.204351135	-0.117073226	0.207379059	-0.070739557	0.028468835	-0.051571062	-2.48E-18	0.352438329	-0.071354314	0.312863311	-0.145863858	-0.12036423	0.091694399	-0.089087081	-0.250216694	-0.076274838	-0.014887283	-0.095636507	0.272165527	-0.123774741	-0.099014754	-0.018216478
0.153875366	0.153477028	-0.146469978	0.110970599	0.181032586	0.077837129	-0.0816041	-0.047654875	-0.023597247	0.153875366	0.02493931	0.242171622	-0.130075978	0.041076625	0.153875366	0.003677532	-0.22019645	0.164899874	0.584783604	0.060121841	0.352617656	0.153875366	0.066747794	0.389715026	-0.010064071	0.150764815	-0.130075978	0.103771829	0.083777557	-0.019235892	0.155491374	-0.262347014	0.16005577	0.121452936	0.153875366	0.176187889	0.237829256	0.090832975	-0.131491219	-0.177989627	0.286253728	-0.034154368	0.05734074	-0.122075362	0.210362656	-0.036665299	-0.044718565	-0.057422102	0.070497993	-0.187816124
-0.131084679	-0.130807041	-0.134002516	-0.088675667	-0.10716811	0.136471369	-0.05640683	-0.026191386	0.078339563	-0.131084679	-0.192691886	-0.016517048	-0.029160592	-0.029160592	-0.131084679	-0.207907187	0.567684965	0.431144939	-0.048840247	-0.064779043	0.64369496	-0.131084679	-0.123992562	0.344584394	-0.023650945	-0.130162106	-0.110162237	-0.084314088	0.050449011	-0.163868381	-0.110384448	-0.014144965	-0.088358761	-0.036092225	-0.131084679	-0.015743965	-0.049937617	-0.046767879	0.035867153	0.030631787	-0.104702845	-0.062347969	0.032258065	-0.053381267	-0.166702847	-0.066931612	-0.047619048	-0.086624274	-0.011549315	0.066931612
-0.059107345	-0.058703938	-0.082214937	-0.030702547	-0.048708179	0.07820602	-0.213786304	0.112194508	0.072647603	-0.059107345	-0.104709527	0.001681738	0.289273426	-0.039446376	-0.059107345	-0.017978945	-0.066775988	-0.055675361	-0.066067614	-0.019302181	-0.06553993	-0.059107345	0.034475804	-0.094122257	-0.085315514	-0.057856874	0.070126891	-0.04822201	-0.09871356	-0.221669498	0.219371704	0.395442263	-0.099995148	-0.048822997	-0.059107345	-0.198774954	0.093286176	-0.063264262	0.297331535	0.110497343	0.010660666	-0.0843399	-0.18493529	0.10608686	-0.03758396	0.244794218	-0.064415663	-0.11717916	0.24476179	0.018682925
0.105121966	0.10590162	-0.020733505	0.128972824	0.081043378	0.02460883	-0.138024311	0.004577774	-0.040818611	0.105121966	-0.031088315	0.211021401	0.183482521	-0.071354314	0.105121966	0.133406593	0.094906967	0.029010379	0.165036669	-0.098920175	0.183880894	0.105121966	0.178624358	0.119295852	-0.156049118	0.107388384	-0.099669517	-0.01492794	0.204340928	-0.057282375	0.051448472	0.064279291	-0.049661421	-0.088315626	0.105121966	0.053200622	0.127182045	-0.114438345	0.37709968	0.155262361	-0.020071118	-0.15256194	-0.001610891	-0.061509327	0.101978101	0.226169419	-0.116521106	0.366930456	0.092855992	-0.114755912
0.360388399	0.35980527	0.052321981	0.426157733	0.257976624	-0.171913328	-0.187831847	-0.34095724	-0.368678437	0.360388399	0.348080079	0.249613366	0.06314002	-0.129360041	0.360388399	0.299011258	-0.088636579	-0.078355986	0.062763041	0.057237518	0.004386346	0.360388399	0.446092812	0.019422707	-0.246215126	0.358392402	0.195751173	0.117023456	0.278183328	-0.216351391	0.174237721	0.288345845	0.01976322	0.07814875	0.360388399	0.041018435	0.089289962	0.191077288	0.213751015	0.139930683	0.315892903	0.464264995	0.068873352	0.084260332	0.08583653	-0.031812538	0.077959118	-0.027717396	0.281178227	-0.161755813
0.528194219	0.527281077	0.094875179	0.247769798	0.577686468	-0.387258358	0.041285835	0.156463095	-0.020145389	0.528194219	0.318768956	0.569056922	-0.043872757	0.033549756	0.528194219	0.397743701	0.007645348	0.169466748	0.207476427	0.058604305	0.043491579	0.528194219	0.443583535	0.195879234	-0.113552818	0.530279904	0.155418526	0.386920863	0.092900677	0.020303592	0.155944861	0.403095004	0.031892785	-0.080919961	0.528194219	0.136549419	0.224765392	0.228774828	0.21634006	-0.048797155	0.46570823	0.01655363	0.199025974	0.162026395	0.165975968	0.159277274	0.345576521	0.009470211	0.257576629	-0.041746818
0.227534218	0.229112525	-0.007663762	-0.006675166	0.322174042	-0.04727867	0.070248475	0.056156258	0.03802999	0.227534218	0.250652427	0.131354287	-0.091134426	-0.144119558	0.227534218	0.211344064	0.069961938	0.027069434	0.125423851	-0.0214208	-0.038232124	0.227534218	0.117267948	0.071521462	0.050709367	0.227628661	0.10314439	0.120490545	0.062635926	-0.047640118	0.279014896	0.104862381	0.051249723	-0.003497599	0.227534218	0.036616916	-0.143105566	0.309628109	-0.073392606	-0.121335114	0.08395384	-0.06268546	0.058948208	-0.033912108	0.145392477	0.20971919	0.179970664	-0.029998074	0.043649297	-0.028261128
0.582670951	0.581701995	0.145611748	0.377156745	0.573367806	-0.368669447	-0.024290973	0.061267791	-0.170359329	0.582670951	0.397225941	0.579221584	-0.035224984	0.006709521	0.582670951	0.548597386	0.052767722	-0.040014397	0.06898629	-0.008520211	-0.085068565	0.582670951	0.458983479	-0.026873025	-0.041890628	0.585870854	0.224147695	0.087459675	0.332941689	0.155530039	0.385990033	0.477883127	0.216325517	-0.124335484	0.582670951	-0.044174465	0.31584036	0.324616181	0.053906565	0.194114381	0.349512833	0.15381627	0.179458531	0.168655861	0.138242968	0.275635118	0.189001377	0.120076076	0.247356505	-0.065817535
0.37953803	0.378763484	0.10315866	0.241925619	0.373684216	-0.089886307	-0.018554297	-0.067702671	-0.167636942	0.37953803	0.365321682	0.254277875	-0.036118546	0.238696481	0.37953803	0.158895825	0.055161205	-0.030085613	-0.029808602	0.284426192	-0.218424256	0.37953803	0.364124856	-0.068338765	-0.104121965	0.381107362	0.325939347	0.195812673	0.093019474	-0.15002035	0.193525899	0.245280959	0.191453313	-0.06090127	0.37953803	-0.012435167	0.043796632	0.068001349	-0.003863074	0.396728591	0.220447663	0.34247476	0.157835057	0.000425884	-0.049375533	0.127356755	0.082060994	0.002469672	0.256247449	0.207340917
0.443323244	0.44342764	0.102515586	0.495105806	0.326770227	-0.10645029	-0.021343125	-0.421681309	-0.37248245	0.443323244	0.484200125	0.246157297	0.068041382	-0.136082763	0.443323244	0.281766452	-0.143978071	-0.155859908	-0.022792115	0.217445443	-0.064600211	0.443323244	0.357328775	-0.01546212	-0.043458612	0.440453761	0.158763224	0.166924862	0.321824576	-0.160591014	0.076315174	0.224433443	0.111170336	0.112286923	0.443323244	0.18367959	3.70E-18	0.228170561	0.199568518	0.064326752	0.220664061	0.521298293	0.187096774	0.036905567	0.10696766	-0.138821122	0.111111111	3.30E-18	0.123962653	-0.08924215
0.764237529	0.764180008	0.183480944	0.443859013	0.7825811	-0.341582432	0.219457126	0.049145212	-0.064572745	0.764237529	0.629469843	0.64025319	0.008417938	0.022447834	0.764237529	0.483155665	-0.098563422	0.034280289	0.137856546	0.286078708	-0.059275509	0.764237529	0.504734637	0.131674124	0.043524929	0.763244449	0.165864554	0.440707866	0.168703561	0.182911611	0.114478845	0.382469067	0.358097953	0.039360395	0.764237529	0.287338119	0.162005552	0.328517611	0.211326881	-0.119375575	0.516101843	0.12798797	0.334348773	0.183776663	0.366937623	0.030055654	0.458214499	0.076489779	0.10446534	-0.011654233
0.272543937	0.274360598	0.07764556	0.185898063	0.264366452	-0.014149217	0.102957795	-0.128116676	-0.110086171	0.272543937	0.34303386	0.107949654	-0.027607882	-0.165647289	0.272543937	0.277728603	0.011683859	-0.061323991	0.061652875	-0.021280112	-0.089556375	0.272543937	0.123546438	-0.008365035	0.099829244	0.270018836	0.028630396	0.131543612	0.096694024	0.08791431	0.334163784	0.053567158	0.036632768	0.098714566	0.272543937	0.059622591	-0.148589868	0.237489134	-0.074880286	-0.130503328	0.055426266	-0.124614949	0.136704751	-0.153488453	0.302500677	0.300409896	0.120222618	0.086836025	-0.087474803	-0.002011673
0.76201529	0.762138732	0.403159436	0.64848224	0.626712192	-0.37745392	0.158295495	-0.240100138	-0.39388903	0.76201529	0.636795119	0.622969226	0.16409698	0.018527078	0.76201529	0.542848318	-0.019041933	-0.219729025	-0.053195104	0.28510857	-0.207939844	0.76201529	0.417925545	-0.119690008	0.200711694	0.76354302	0.202327459	0.106408487	0.430672671	0.371832831	0.376265711	0.377452029	0.444547127	-0.0589656	0.76201529	0.095741775	0.170941008	0.375088556	0.046076973	0.204348864	0.239726532	0.261254264	0.336286068	0.09223607	0.310176891	0.241648645	0.311190093	0.258532446	0.064992089	0.002314273
0.441538329	0.44201258	0.119837112	0.272144025	0.441681565	-0.003700118	0.073956826	-0.104953288	-0.12916179	0.441538329	0.511896491	0.203995383	-0.034998969	0.219025808	0.441538329	0.103319776	-0.035357252	-0.038949089	-0.020800212	0.445122991	-0.259131887	0.441538329	0.282191946	-0.038612328	0.058031487	0.443255267	0.319381276	0.310028929	0.025606818	-0.107855254	0.077243363	0.196604541	0.279645965	-0.066607888	0.441538329	0.143651277	-0.073745964	0.083785718	0.037707304	0.300640521	0.135865615	0.397891418	0.290285298	0.012476993	0.054053654	0.078028865	0.164084642	0.004537491	0.097925902	0.308619175
0.17946385	0.180820804	-0.102975705	-0.053464964	0.299096955	0.023979528	-0.065466163	0.070831761	0.127915985	0.17946385	0.251851669	0.047506744	-0.124266856	-0.124266856	0.17946385	-0.076088648	0.143612927	0.128724448	-0.048030237	0.27344586	0.19058647	0.17946385	-0.001028997	0.137937263	0.148758749	0.183410847	-0.283583338	0.349610123	-0.171898341	0.01342922	0.01541195	0.055641488	0.03521168	-0.15380577	0.17946385	0.190955184	-0.09588027	0.009755929	0.130236184	0.030123762	0.135074149	0.160097494	0.341400635	-0.049255454	-0.061476787	-0.041443203	0.109268345	-0.24387044	0.007571848	0.024030093
0.057334408	0.05889109	-0.076324835	0.064864742	0.061358502	0.079169227	-0.127576374	0.125700343	0.052154936	0.057334408	0.16498536	-0.079018176	0.051249464	-0.047307197	0.057334408	0.122825052	-0.038373113	-0.142023653	-0.06822883	-0.050036004	-0.055207592	0.057334408	0.058775718	-0.068085634	-0.010391578	0.059879227	-0.069208677	0.20739448	-0.154363614	-0.287997123	0.042005616	0.292578856	-0.06136636	-0.099213752	0.057334408	-0.025541417	0.087764887	0.039085308	0.142111153	0.236046094	0.069861492	-0.136267543	0.03052713	0.01363154	-0.016902616	0.067361727	-0.238194683	-0.123308595	0.160821127	-0.052998885
0.337916656	0.337408412	0.062140655	0.209575052	0.341867998	-0.141859716	0.163336312	-0.113244179	-0.073441302	0.337916656	0.388873639	0.172036514	-0.158136987	-0.051287672	0.337916656	0.118549678	0.048836971	0.053697944	0.093058619	0.240026422	-0.059852813	0.337916656	0.025928829	0.059731411	0.279048558	0.333900305	0.114922375	0.08307972	0.097209284	0.120088264	0.360125602	0.058049075	0.276276364	0.156934276	0.337916656	0.087686575	-0.113970294	0.104688667	-0.088559074	0.042651208	-0.048017984	0.118795792	0.195197165	-0.057665171	0.164923365	0.018529901	0.160525466	0.146380139	0.055860598	0.199468933
0.039791668	0.040437855	0.063483414	-0.203472121	0.153352273	-0.164800009	-0.116434267	0.216255711	0.161707537	0.039791668	-0.01529816	0.075887273	0.316012864	-0.060192927	0.039791668	0.092592609	-0.10189636	-0.050138814	-0.01680257	-0.045744976	-0.100010206	0.039791668	0.079606415	-0.143625211	-0.041191861	0.041702543	0.02340836	0.051985997	-0.039170502	-0.042281881	0.141353986	0.043796787	-0.003576256	-0.074501116	0.039791668	-0.032498494	0.080991899	-0.096537666	0.002847559	-0.213400399	-0.128978594	-0.12869789	-0.028537153	0.195891445	0.03225993	-0.13815939	-0.098294637	0.149883792	0.154959684	-0.108553806
-0.016414398	-0.014679859	0.083898846	-0.04362266	-0.013098784	-0.014035567	-0.193762194	-0.13938641	-0.197118738	-0.016414398	-0.003093441	-0.026353655	0.018257419	0.018257419	-0.016414398	-0.146218905	0.185440178	-0.219246579	-0.21405182	0.23979085	-0.09967082	-0.016414398	0.097285199	-0.194999345	-0.109207776	-0.013131794	-0.113601716	-0.024909081	0.020574417	-0.235975021	0.056313153	0.097417637	0.055321335	-0.128051408	-0.016414398	-0.023000323	0.075931456	-0.077196217	-0.143375412	0.345213577	0.06555435	0.201686015	0.083672221	-0.152255594	-0.130465615	-0.097780241	-0.089442719	-0.248844659	0.050617107	-0.061860969
0.177646815	0.178751982	-0.103212803	-0.004021566	0.269616561	0.106517894	-0.014657386	-0.019005056	0.095724737	0.177646815	0.191806485	0.107382989	-0.100508	-0.100508	0.177646815	-0.068197941	0.221633521	0.200854565	0.038392876	0.219975738	0.303852782	0.177646815	-0.085700968	0.256048688	0.237581672	0.180839858	-0.232755368	0.17288039	-0.006632907	0.059453284	0.138687215	0.002565976	0.08045816	-0.124399304	0.177646815	0.112337707	-0.042706542	0.050903731	0.123623546	0.091686831	0.129279581	0.16211388	0.303457295	-0.094326029	-0.064261764	-0.095785069	0.181405601	-0.229241404	0.023046216	0.086148744
0.194391624	0.195671073	0.037047711	0.15472457	0.18016406	-0.049164033	-0.132792709	0.054644474	0.01773213	0.194391624	0.187267256	0.128485386	0.136888396	0.010139881	0.194391624	0.178755896	-0.197398533	-0.017948179	0.087745494	0.00111968	0.046931918	0.194391624	0.051886585	0.081800723	0.103314459	0.198095924	0.038306218	0.253011894	-0.220728543	-0.04273591	0.304935476	0.213957571	0.121091044	-0.144327147	0.194391624	-0.017336163	-0.0136436	0.238022161	0.119442651	0.029291496	-0.007633904	-0.204153126	0.096946508	0.26777443	0.14854	-0.073700454	-0.190421102	-0.058471085	0.375495195	-0.037127297
0.265033652	0.266197009	0.058176709	0.226333068	0.235046932	-0.070692108	-0.015175841	-0.204151929	-0.109105022	0.265033652	0.351710188	0.086162999	-0.104063123	-0.104063123	0.265033652	-0.003744481	0.171525304	-0.020149602	-0.113137151	0.338041769	-0.010400017	0.265033652	-0.08030972	0.000622313	0.359815975	0.265444736	-0.088849217	0.096730203	-0.059025931	0.138501538	0.335561774	0.228479501	0.294818379	-0.015817482	0.265033652	-0.056184255	-0.178208466	0.052704275	-0.131105524	0.080546613	-0.024740491	0.314227255	0.400745057	-0.060528461	0.20743203	0.180187809	0.098383056	-0.093791543	-0.041215138	0.149059018
0.077124697	0.077583675	0.122416552	0.014706936	0.075649481	-0.142175582	-0.189514151	0.056136089	-0.046464404	0.077124697	-0.063538031	0.185760334	0.479166667	-0.041666667	0.077124697	0.140397106	-0.070534562	-0.034707022	0.046524211	-0.079028492	-0.06922893	0.077124697	0.143209043	-0.09942005	-0.097158046	0.078448481	-0.041666667	-0.068320633	0.005951975	0.058536613	0.35342065	0.232429974	0.059413221	-0.051571062	0.077124697	-0.20996326	0.183482521	0.009112524	0.149806124	-0.175075244	-0.149606652	-0.089087081	0.0131693	0.206224563	0.059549133	-0.095636507	-0.068041382	0.240268616	0.313546722	-0.132069462
0.029177752	0.030489347	0.215636166	-0.13710899	0.074223731	-0.083776827	-0.0519184	-0.052468769	-0.12929976	0.029177752	0.075883579	-0.028344483	0.038944621	-0.123324634	0.029177752	-0.134394779	0.065926603	-0.091461774	-0.170315569	0.24883274	-0.012325003	0.029177752	-0.067725192	-0.054575017	0.127003509	0.033091698	-0.105294717	-0.007230662	-0.033893932	-0.01823749	0.079170479	-0.028336374	0.195132609	-0.152639577	0.029177752	-0.00817694	0.026994705	-0.008517211	-0.155372434	0.265911323	-0.179677868	0.025442726	0.136424321	0.126301034	-0.14842358	-0.034762257	0.010599383	-0.224572085	0.053985289	0.17664902
[truncated: 436 more columns]
