# Supplementary material for: Multi-dimensional relationships among dementia, depression and prescribed drugs in England and Wales hospitals
Source: BMC Med Inform Decis Mak. 2022 Oct 7;22:262. doi: 10.1186/s12911-022-01892-9 (PMC9547465; doi:10.1186/s12911-022-01892-9)
Supplement: Supplementary file 3 — Additional file 3. NAD dataset. [file 12911_2022_1892_MOESM3_ESM.csv]

N_BREAK	Q1_Age_Recoded_D	Q1_Age_Recoded_num_upto65	Q1_Age_Recoded_num_66to80	Q1_Age_Recoded_num_81to100	Q1_Age_Recoded_num_101plus	Q1_Age_min	Q1_Age_max	Q1_Age_median	Q1_Age_mean	Q2_Gender_D	Q2_Gender_num_female	Q2_Gender_num_male	Q2_Gender_num_other	Q2_Gender_num_unknown	Q3_Ethnicity_Recoded_D	Q3_Ethnicity_Recoded_num_white	Q3_Ethnicity_Recoded_num_mixed	Q3_Ethnicity_Recoded_num_asian	Q3_Ethnicity_Recoded_num_black	Q3_Ethnicity_Recoded_num_unknown	Q3_Ethnicity_Recoded_num_other	Q4_Language_Recoded_D	Q4_Language_Recoded_num_English	Q4_Language_Recoded_num_Welsh	Q4_Language_Recoded_num_Other	Q4_Language_Recoded_num_unknown	Q5_Ward_Recoded_D	Q5_Ward_Recoded_num_Cardiology	Q5_Ward_Recoded_num_COE	Q5_Ward_Recoded_num_Generalmed	Q5_Ward_Recoded_num_Orthopaedics	Q5_Ward_Recoded_num_Stroke	Q5_Ward_Recoded_num_Surgical	Q5_Ward_Recoded_num_Other	Q5_Ward_Recoded_num_Unknown	Q6_Prim_diagnosis_D	Q6_Prim_diagnosis_num_Brain	Q6_Prim_diagnosis_num_Cancer	Q6_Prim_diagnosis_num_Cardiac	Q6_Prim_diagnosis_num_Nutrition	Q6_Prim_diagnosis_num_Cognitive	Q6_Prim_diagnosis_num_Dementia	Q6_Prim_diagnosis_num_Endocrine	Q6_Prim_diagnosis_num_Fall	Q6_Prim_diagnosis_num_Fracture	Q6_Prim_diagnosis_num_Gastro	Q6_Prim_diagnosis_num_Haematology	Q6_Prim_diagnosis_num_Hepatology	Q6_Prim_diagnosis_num_Hipfracture
35	35	0	8	27	0	71	96	86	85	35	24	11	0	0	35	35	0	0	0	0	0	35	35	0	0	0	35	1	9	7	3	1	1	13	0	35	0	0	2	0	2	1	0	6	2	6	0	0	0
29	29	0	12	17	0	71	98	84	83	29	19	10	0	0	29	26	0	0	0	3	0	29	28	0	0	1	29	1	11	7	3	0	3	4	0	29	3	0	3	0	2	0	1	3	4	0	0	0	0
29	29	3	8	18	0	57	98	84	81	29	19	10	0	0	29	27	0	1	0	0	1	29	7	0	3	19	29	0	20	6	2	0	1	0	0	29	0	0	1	0	3	0	0	3	6	0	0	0	1
33	32	1	10	21	0	54	97	84	82	33	11	22	0	0	33	29	0	0	0	4	0	33	33	0	0	0	33	1	10	16	2	0	1	3	0	33	1	0	0	0	4	0	1	3	2	0	0	0	0
37	37	1	11	25	0	64	97	85	83	37	28	9	0	0	37	32	0	3	1	1	0	37	33	0	4	0	37	2	23	5	0	0	7	0	0	37	1	0	3	3	3	0	0	7	3	3	1	0	0
33	33	1	11	21	0	65	98	84	82	33	18	15	0	0	33	32	1	0	0	0	0	33	32	0	0	1	33	2	6	20	0	0	4	1	0	33	0	0	0	0	4	2	2	8	1	0	0	0	0
35	35	1	16	18	0	64	95	81	81	35	22	13	0	0	35	35	0	0	0	0	0	35	35	0	0	0	35	0	15	8	5	3	2	2	0	35	0	0	1	0	2	0	0	10	0	5	1	0	1
5	5	0	3	2	0	77	90	80	83	5	2	3	0	0	5	5	0	0	0	0	0	5	5	0	0	0	5	0	3	0	0	1	0	1	0	5	0	0	0	0	3	0	0	1	0	0	0	0	0
14	14	0	2	12	0	73	96	85	85	14	7	7	0	0	14	10	0	3	0	1	0	14	11	0	0	3	14	1	2	10	1	0	0	0	0	14	0	0	2	0	0	0	0	1	0	1	0	0	0
22	22	4	7	11	0	59	99	81	78	22	14	8	0	0	22	19	0	0	1	2	0	22	17	0	0	5	22	1	2	14	0	2	0	3	0	22	3	0	2	0	2	0	0	2	0	1	0	0	0
22	22	1	7	14	0	61	94	87	82	22	10	12	0	0	22	21	1	0	0	0	0	22	22	0	0	0	22	0	5	10	2	0	3	2	0	22	1	0	0	1	4	0	0	6	1	1	0	0	0
27	27	1	10	16	0	59	94	84	82	27	20	7	0	0	27	25	0	0	0	1	1	27	27	0	0	0	26	0	9	13	0	3	0	1	1	27	3	1	0	1	3	0	0	3	0	2	0	0	0
31	31	0	10	21	0	67	95	86	83	31	21	10	0	0	31	31	0	0	0	0	0	31	31	0	0	0	31	0	15	10	0	0	5	1	0	31	0	1	1	1	8	2	0	1	0	0	1	0	0
33	33	1	6	26	0	52	97	84	84	33	16	17	0	0	33	31	0	0	0	2	0	33	26	0	0	7	33	0	18	3	2	2	0	8	0	33	1	0	4	0	4	1	0	3	2	0	0	0	0
40	40	1	13	26	0	52	97	87	83	40	20	20	0	0	40	39	0	0	0	1	0	40	39	0	0	1	40	0	25	6	0	0	7	2	0	40	2	0	1	3	3	3	0	5	0	3	1	1	0
35	35	0	12	23	0	67	93	85	83	35	19	16	0	0	35	31	0	0	2	2	0	35	35	0	0	0	35	1	3	20	4	1	4	2	0	35	1	0	2	0	1	0	2	5	1	1	1	1	2
29	29	4	5	20	0	46	95	83	80	29	17	12	0	0	29	24	0	1	0	4	0	29	0	0	0	29	29	0	16	6	5	0	0	2	0	29	3	0	0	0	4	0	0	8	3	1	0	0	0
37	37	0	7	30	0	71	97	87	86	37	27	10	0	0	37	33	0	0	0	4	0	37	4	0	0	33	37	0	28	3	1	1	3	1	0	37	3	0	1	1	2	1	0	8	1	2	0	0	0
34	34	0	8	26	0	68	96	87	86	34	20	14	0	0	34	31	0	1	0	1	1	34	33	0	1	0	34	1	20	5	2	2	2	2	0	34	0	0	2	2	3	0	0	7	0	2	1	0	1
33	33	0	11	22	0	69	91	84	83	33	20	12	0	1	33	21	0	0	0	12	0	33	31	0	0	2	33	1	15	6	2	2	3	4	0	33	1	0	1	0	2	1	0	2	2	1	0	0	1
36	36	5	9	22	0	53	98	83	81	36	18	17	1	0	36	33	0	0	0	3	0	36	0	0	0	36	36	2	21	9	2	1	0	1	0	36	3	0	3	1	7	1	0	0	2	1	0	0	1
36	36	2	11	23	0	55	95	85	82	36	20	16	0	0	36	34	0	0	1	1	0	36	34	0	0	2	36	0	17	3	5	3	2	6	0	36	0	0	2	2	1	0	0	6	3	2	0	0	4
32	32	0	11	21	0	66	96	85	84	32	19	13	0	0	32	25	0	6	1	0	0	32	25	0	3	4	31	4	18	5	1	0	1	2	1	32	2	0	0	0	5	0	0	4	1	0	0	0	1
39	39	2	10	27	0	53	96	82	82	39	23	16	0	0	39	20	0	0	0	19	0	39	30	0	0	9	39	1	25	4	2	2	2	3	0	39	1	0	1	1	3	2	2	9	2	2	0	0	0
33	33	0	12	21	0	66	97	82	83	33	19	14	0	0	33	26	0	2	0	4	1	33	30	0	2	1	33	0	24	5	1	0	2	1	0	33	1	0	2	0	1	1	1	7	1	4	0	0	1
48	48	3	16	29	0	61	96	82	81	48	28	20	0	0	48	0	0	0	0	48	0	48	44	0	2	2	48	0	21	4	2	1	4	16	0	48	1	0	2	2	2	0	1	13	1	1	0	1	0
36	36	2	13	21	0	63	96	82	81	36	21	15	0	0	36	35	1	0	0	0	0	36	36	0	0	0	36	0	4	24	3	0	1	4	0	36	3	0	0	3	6	0	0	4	0	2	0	0	5
38	38	1	12	25	0	65	98	83	83	38	20	18	0	0	38	38	0	0	0	0	0	38	26	0	1	11	38	1	10	23	2	0	2	0	0	38	1	0	3	0	0	0	1	8	1	2	0	0	1
41	41	1	12	28	0	63	96	86	83	41	16	25	0	0	41	39	0	0	0	2	0	41	41	0	0	0	41	0	27	6	2	1	1	4	0	41	0	1	1	1	1	1	0	9	3	1	1	0	2
34	34	2	8	24	0	59	93	85	83	34	12	21	1	0	34	33	0	1	0	0	0	34	34	0	0	0	34	1	5	15	0	4	7	2	0	34	0	1	1	1	1	0	0	5	3	2	0	0	0
26	26	0	9	17	0	68	94	86	84	26	16	10	0	0	26	22	0	0	0	4	0	26	24	0	0	2	26	1	15	1	0	2	6	1	0	26	0	0	1	3	5	1	0	1	2	1	1	0	0
47	47	4	13	30	0	52	95	83	82	47	28	19	0	0	47	42	0	0	0	5	0	47	47	0	0	0	47	3	7	14	2	5	4	12	0	47	1	0	6	0	6	2	0	7	0	4	0	0	0
34	34	0	6	28	0	69	95	86	85	34	24	10	0	0	34	34	0	0	0	0	0	34	34	0	0	0	34	0	17	9	5	2	0	1	0	34	1	0	2	0	5	1	1	7	2	2	0	0	0
18	18	1	9	8	0	59	92	79	80	18	11	7	0	0	18	17	0	0	0	0	1	18	17	0	1	0	18	0	12	5	0	0	0	1	0	18	0	0	0	4	3	0	0	4	0	0	0	0	0
27	27	2	6	19	0	58	98	85	83	27	16	10	0	1	27	13	0	0	0	14	0	27	0	0	0	27	27	1	16	2	2	1	1	4	0	27	1	0	0	0	1	0	0	6	2	1	0	1	1
37	37	2	16	19	0	64	96	81	81	37	22	15	0	0	37	36	0	1	0	0	0	37	36	0	1	0	36	1	4	19	5	0	3	4	1	37	0	0	1	1	0	2	0	3	1	2	0	0	4
36	36	1	12	23	0	63	94	85	83	36	21	15	0	0	36	34	0	2	0	0	0	36	34	0	2	0	36	2	20	2	1	1	3	7	0	36	1	0	3	1	3	0	0	6	6	3	0	0	0
6	6	0	1	5	0	69	96	89	86	6	5	1	0	0	6	6	0	0	0	0	0	6	6	0	0	0	6	0	1	5	0	0	0	0	0	6	0	0	1	0	1	0	0	2	0	0	0	0	0
38	38	4	11	23	0	49	96	82	80	38	19	19	0	0	38	36	0	0	0	2	0	38	35	0	0	3	38	1	0	22	7	1	4	3	0	38	1	2	2	1	0	2	0	3	3	2	0	0	2
41	41	0	12	29	0	67	95	84	82	41	23	18	0	0	41	39	0	0	1	1	0	41	39	0	1	1	41	1	12	16	2	3	3	4	0	41	3	0	5	0	1	2	0	1	2	2	0	1	0
36	36	1	11	24	0	59	95	84	82	36	21	15	0	0	36	34	1	1	0	0	0	36	1	0	1	34	36	0	11	6	2	5	6	6	0	36	0	0	1	0	4	0	0	9	1	3	1	0	0
23	23	0	7	16	0	69	95	84	84	23	10	13	0	0	23	12	2	5	0	0	4	23	14	0	5	4	23	0	9	11	0	0	2	1	0	23	1	0	1	1	3	0	0	6	1	0	0	0	0
4	4	0	1	3	0	80	97	90	89	4	4	0	0	0	4	2	0	0	0	2	0	4	4	0	0	0	4	0	0	0	4	0	0	0	0	4	0	0	0	0	0	0	0	0	2	0	0	0	2
28	28	1	4	23	0	61	94	87	85	28	17	11	0	0	28	23	0	1	0	4	0	28	23	0	0	5	28	0	21	2	2	0	1	2	0	28	3	0	0	0	0	1	0	6	2	1	0	0	0
33	33	1	11	21	0	54	94	83	81	33	15	18	0	0	33	18	0	4	5	2	4	33	17	0	9	7	33	0	18	12	2	0	0	1	0	33	3	0	2	0	2	2	0	7	1	4	0	0	0
40	40	1	9	30	0	65	97	86	85	40	17	23	0	0	40	32	0	4	3	0	1	40	21	0	5	14	40	1	12	13	4	4	1	5	0	40	1	1	2	1	3	2	0	6	1	1	0	0	1
32	32	1	12	19	0	53	97	85	83	32	18	14	0	0	32	32	0	0	0	0	0	32	32	0	0	0	32	0	16	7	5	0	3	1	0	32	1	0	0	0	2	0	0	9	4	2	0	0	1
29	29	3	5	21	0	61	97	85	84	29	14	15	0	0	29	23	2	1	0	3	0	29	21	0	1	7	29	0	17	7	1	0	3	1	0	29	1	0	0	2	0	0	0	11	0	2	0	0	1
33	33	1	4	28	0	57	98	87	86	33	21	12	0	0	33	29	0	0	0	4	0	33	23	0	0	10	33	2	17	12	0	0	0	2	0	33	1	0	1	0	3	0	0	3	2	2	0	0	1
41	41	1	12	28	0	55	98	86	84	41	18	23	0	0	41	26	0	0	0	15	0	41	41	0	0	0	41	0	29	3	2	0	2	5	0	41	2	0	3	0	2	0	0	11	0	2	0	0	0
[truncated: 480 more columns]
