# Supplementary material for: Multi-dimensional relationships among dementia, depression and prescribed drugs in England and Wales hospitals
Source: BMC Med Inform Decis Mak. 2022 Oct 7;22:262. doi: 10.1186/s12911-022-01892-9 (PMC9547465; doi:10.1186/s12911-022-01892-9)
Supplement: Supplementary file 5 — Additional file 5. Standardised features. [file 12911_2022_1892_MOESM5_ESM.csv]

N_BREAK	Q1_Age_Recoded_D	Q1_Age_Recoded_num_upto65	Q1_Age_Recoded_num_66to80	Q1_Age_Recoded_num_81to100	Q1_Age_min	Q1_Age_max	Q1_Age_median	Q1_Age_mean	Q2_Gender_D	Q2_Gender_num_female	Q2_Gender_num_male	Q2_Gender_num_other	Q2_Gender_num_unknown	Q3_Ethnicity_Recoded_D	Q3_Ethnicity_Recoded_num_white	Q3_Ethnicity_Recoded_num_mixed	Q3_Ethnicity_Recoded_num_asian	Q3_Ethnicity_Recoded_num_black	Q3_Ethnicity_Recoded_num_unknown	Q3_Ethnicity_Recoded_num_other	Q4_Language_Recoded_D	Q4_Language_Recoded_num_English	Q4_Language_Recoded_num_Other	Q4_Language_Recoded_num_unknown	Q5_Ward_Recoded_D	Q5_Ward_Recoded_num_Cardiology	Q5_Ward_Recoded_num_COE	Q5_Ward_Recoded_num_Generalmed	Q5_Ward_Recoded_num_Orthopaedics	Q5_Ward_Recoded_num_Stroke	Q5_Ward_Recoded_num_Surgical	Q5_Ward_Recoded_num_Other	Q5_Ward_Recoded_num_Unknown	Q6_Prim_diagnosis_D	Q6_Prim_diagnosis_num_Brain	Q6_Prim_diagnosis_num_Cancer	Q6_Prim_diagnosis_num_Cardiac	Q6_Prim_diagnosis_num_Nutrition	Q6_Prim_diagnosis_num_Cognitive	Q6_Prim_diagnosis_num_Dementia	Q6_Prim_diagnosis_num_Endocrine	Q6_Prim_diagnosis_num_Fall	Q6_Prim_diagnosis_num_Fracture	Q6_Prim_diagnosis_num_Gastro	Q6_Prim_diagnosis_num_Haematology	Q6_Prim_diagnosis_num_Hepatology	Q6_Prim_diagnosis_num_Hipfracture	Q6_Prim_diagnosis_num_Impconsc	Q6_Prim_diagnosis_num_pain
0.374034904	0.37626083	-0.92859006	-0.340164672	0.884655368	1.218233885	0.137336002	0.72598817	1.055002713	0.374034904	1.061381694	-0.483674412	-0.202072594	-0.202072594	0.374034904	0.828909295	-0.342074444	-0.518987014	-0.338445645	-0.448895867	-0.335742468	0.374034904	0.772214528	-0.48216162	-0.573624414	0.380454912	0.359240167	-0.584266825	-0.291862721	0.567774974	-0.056661126	-0.588117635	2.989440159	-0.25010636	0.374034904	-1.018267694	-0.34605003	0.412471649	-0.707402117	-0.318401178	0.444694203	-0.43204938	0.223536982	0.315111336	3.176777438	-0.46381241	-0.329983165	-0.600275594	-0.880359404	0.46381241
-0.267167788	-0.265092857	-0.92859006	0.757140721	-0.594701434	1.218233885	1.19376679	-0.181497043	0.030728234	-0.267167788	0.205428715	-0.668282966	-0.202072594	-0.202072594	-0.267167788	-0.059207807	-0.342074444	-0.518987014	-0.338445645	-0.055127563	-0.335742468	-0.267167788	0.22840148	-0.48216162	-0.471191483	-0.260761231	0.359240167	-0.331337463	-0.291862721	0.567774974	-0.764925202	0.392078424	0.28813881	-0.25010636	-0.267167788	1.709235057	-0.34605003	1.149028164	-0.707402117	-0.318401178	-0.7255537	1.36815637	-0.734478657	1.685160624	-1.155191796	-0.46381241	-0.329983165	-0.600275594	-0.080032673	-0.640502851
-0.267167788	-0.265092857	1.35482812	-0.340164672	-0.446765754	-0.689514928	1.19376679	-0.181497043	-0.993546244	-0.267167788	0.205428715	-0.668282966	-0.202072594	-0.202072594	-0.267167788	0.039471871	-0.342074444	0.182346789	-0.338445645	-0.448895867	0.863337774	-0.267167788	-1.403037664	1.239844166	1.372601275	-0.260761231	-0.763385356	0.806844662	-0.452226853	0	-0.764925202	-0.588117635	-0.912439567	-0.25010636	-0.267167788	-1.018267694	-0.34605003	-0.324084867	-0.707402117	0.212267452	-0.7255537	-0.43204938	-0.734478657	3.055209912	-1.155191796	-0.46381241	-0.329983165	0.282482632	3.12127425	0.46381241
0.160300673	0.055583986	-0.167450666	0.208488025	-0.002958714	-1.098318246	0.665551396	-0.181497043	-0.481409005	0.160300673	-1.164096052	1.547019684	-0.202072594	-0.202072594	0.160300673	0.236831227	-0.342074444	-0.518987014	-0.338445645	0.076128539	-0.335742468	0.160300673	0.616839372	-0.48216162	-0.573624414	0.166716197	0.359240167	-0.457802144	1.15141447	0	-0.764925202	-0.588117635	-0.012005784	-0.25010636	0.160300673	-0.10910011	-0.34605003	-1.060641382	-0.707402117	0.742936083	-0.7255537	1.36815637	-0.734478657	0.315111336	-1.155191796	-0.46381241	-0.329983165	-0.600275594	2.320947519	0.46381241
0.587769135	0.590045392	-0.167450666	0.482814373	0.588784007	0.264359478	0.665551396	0.272245564	0.030728234	0.587769135	1.746144077	-0.85289152	-0.202072594	-0.202072594	0.587769135	0.532870261	-0.342074444	1.585014394	0.789706505	-0.317639766	-0.335742468	0.587769135	0.616839372	1.813846095	-0.573624414	0.594193626	1.481865691	1.186238704	-0.612590986	-1.135549948	-0.764925202	2.352470541	-0.912439567	-0.25010636	0.587769135	-0.10910011	-0.34605003	1.149028164	2.160444302	0.212267452	-0.7255537	-0.43204938	0.542875529	1.00013598	1.010792821	2.112923199	-0.329983165	-0.600275594	-0.880359404	0.46381241
0.160300673	0.162476267	-0.167450666	0.482814373	-0.002958714	0.400627251	1.19376679	-0.181497043	-0.481409005	0.160300673	0.034238119	0.254759805	-0.202072594	-0.202072594	0.160300673	0.532870261	1.795890832	-0.518987014	-0.338445645	-0.448895867	-0.335742468	0.160300673	0.539151793	-0.48216162	-0.471191483	0.166716197	1.481865691	-0.963660866	1.792871	-1.135549948	-0.764925202	0.882176453	-0.612294972	-0.25010636	0.160300673	-1.018267694	-0.34605003	-1.060641382	-0.707402117	0.742936083	1.614942107	3.168362119	0.862214075	-0.369913308	-1.155191796	-0.46381241	-0.329983165	-0.600275594	-0.080032673	-0.640502851
0.374034904	0.37626083	-0.167450666	1.854446114	-0.446765754	0.264359478	-0.390879391	-1.542724862	-0.993546244	0.374034904	0.719000502	-0.114457304	-0.202072594	-0.202072594	0.374034904	0.828909295	-0.342074444	-0.518987014	-0.338445645	-0.448895867	-0.335742468	0.374034904	0.772214528	-0.48216162	-0.573624414	0.380454912	-0.763385356	0.174521259	-0.131498589	1.703324922	1.359867026	-0.098019606	-0.312150378	-0.25010636	0.374034904	-1.018267694	-0.34605003	-0.324084867	-0.707402117	-0.318401178	-0.7255537	-0.43204938	1.500891168	-1.054937952	2.454782566	2.112923199	-0.329983165	0.282482632	-0.880359404	0.46381241
-2.831978558	-2.830507606	-0.92859006	-1.711796413	-2.813736637	2.03584052	-3.03195636	-1.996467469	0.030728234	-2.831978558	-2.704811414	-1.960542845	-0.202072594	-0.202072594	-2.831978558	-2.131481045	-0.342074444	-0.518987014	-0.338445645	-0.448895867	-0.335742468	-2.831978558	-1.55841282	-0.48216162	-0.573624414	-2.825625804	-0.763385356	-1.343054908	-1.414411647	-1.135549948	-0.056661126	-1.078215665	-0.612294972	-0.25010636	-2.831978558	-1.018267694	-0.34605003	-1.060641382	-0.707402117	0.212267452	-0.7255537	-0.43204938	-1.373155749	-1.054937952	-1.155191796	-0.46381241	-0.329983165	-0.600275594	-0.880359404	-0.640502851
-1.870174519	-1.868477075	-0.92859006	-1.986122761	-1.334379835	1.49076943	0.137336002	0.272245564	1.055002713	-1.870174519	-1.848858435	-1.222108629	-0.202072594	-0.202072594	-1.870174519	-1.638082655	-0.342074444	1.585014394	-0.338445645	-0.317639766	-0.335742468	-1.870174519	-1.092287351	-0.48216162	-0.266325621	-1.863801589	0.359240167	-1.469519589	0.189229676	-0.567774974	-0.764925202	-1.078215665	-0.912439567	-0.25010636	-1.870174519	-1.018267694	-0.34605003	0.412471649	-0.707402117	-1.379738439	-0.7255537	-0.43204938	-1.373155749	-1.054937952	-0.433196923	-0.46381241	-0.329983165	-0.600275594	-0.880359404	-0.640502851
-1.015237596	-1.013338826	2.115967513	-0.61449102	-1.482315516	-0.416979384	1.721982183	-1.542724862	-2.529957963	-1.015237596	-0.650524264	-1.037500074	-0.202072594	-0.202072594	-1.015237596	-0.749965553	-0.342074444	-0.518987014	0.789706505	-0.186383664	-0.335742468	-1.015237596	-0.626161881	-0.48216162	-0.061459759	-1.008846732	0.359240167	-1.469519589	0.830686206	-1.135549948	0.65160295	-1.078215665	-0.012005784	-0.25010636	-1.015237596	1.709235057	-0.34605003	0.412471649	-0.707402117	-0.318401178	-0.7255537	-0.43204938	-1.053817203	-1.054937952	-0.433196923	-0.46381241	-0.329983165	-0.600275594	-0.880359404	0.46381241
-1.015237596	-1.013338826	-0.167450666	-0.61449102	-1.038508475	-0.144443839	-0.919094785	1.179730777	-0.481409005	-1.015237596	-1.335286647	-0.299065858	-0.202072594	-0.202072594	-1.015237596	-0.552606197	1.795890832	-0.518987014	-0.338445645	-0.448895867	-0.335742468	-1.015237596	-0.23772399	-0.48216162	-0.573624414	-1.008846732	-0.763385356	-1.090125547	0.189229676	0	-0.764925202	0.392078424	-0.312150378	-0.25010636	-1.015237596	-0.10910011	-0.34605003	-1.060641382	0.24854669	0.742936083	-0.7255537	-0.43204938	0.223536982	-0.369913308	-0.433196923	-0.46381241	-0.329983165	-0.600275594	-0.880359404	-0.640502851
-0.480902019	-0.47887742	-0.167450666	0.208488025	-0.742637115	-0.416979384	-0.919094785	-0.181497043	-0.481409005	-0.480902019	0.376619311	-1.222108629	-0.202072594	-0.202072594	-0.480902019	-0.157887485	-0.342074444	-0.518987014	-0.338445645	-0.317639766	0.863337774	-0.480902019	0.150713902	-0.48216162	-0.573624414	-0.581369303	-0.763385356	-0.584266825	0.670322073	-1.135549948	1.359867026	-1.078215665	-0.612294972	3.918332979	-0.480902019	1.709235057	2.1257359	-1.060641382	0.24854669	0.212267452	-0.7255537	-0.43204938	-0.734478657	-1.054937952	0.288797949	-0.46381241	-0.329983165	-0.600275594	-0.080032673	-0.640502851
-0.053433558	-0.051308295	-0.92859006	0.208488025	-0.002958714	0.673162796	-0.390879391	0.72598817	0.030728234	-0.053433558	0.547809907	-0.668282966	-0.202072594	-0.202072594	-0.053433558	0.434190583	-0.342074444	-0.518987014	-0.338445645	-0.448895867	-0.335742468	-0.053433558	0.461464215	-0.48216162	-0.573624414	-0.047022517	-0.763385356	0.174521259	0.189229676	-1.135549948	-0.764925202	1.372274482	-0.612294972	-0.25010636	-0.053433558	-1.018267694	2.1257359	-0.324084867	0.24854669	2.865610605	1.614942107	-0.43204938	-1.373155749	-1.054937952	-1.155191796	2.112923199	-0.329983165	-0.600275594	-0.080032673	0.46381241
0.160300673	0.162476267	-0.167450666	-0.888817368	0.736719687	-1.37085379	0.665551396	-0.181497043	0.542865474	0.160300673	-0.308143072	0.623976913	-0.202072594	-0.202072594	0.160300673	0.434190583	-0.342074444	-0.518987014	-0.338445645	-0.186383664	-0.335742468	0.160300673	0.073026324	-0.48216162	0.143406103	0.166716197	-0.763385356	0.553915301	-0.93331925	0	0.65160295	-1.078215665	1.488717188	-0.25010636	0.160300673	-0.10910011	-0.34605003	1.88558468	-0.707402117	0.742936083	0.444694203	-0.43204938	-0.734478657	0.315111336	-1.155191796	-0.46381241	-0.329983165	-0.600275594	-0.080032673	-0.640502851
0.908370481	0.910722236	-0.167450666	1.031467069	0.736719687	-1.37085379	0.665551396	1.179730777	0.030728234	0.908370481	0.376619311	1.177802576	-0.202072594	-0.202072594	0.908370481	1.223628008	-0.342074444	-0.518987014	-0.338445645	-0.317639766	-0.335742468	0.908370481	1.082964841	-0.48216162	-0.471191483	0.914801697	-0.763385356	1.439168066	-0.452226853	-1.135549948	-0.764925202	2.352470541	-0.312150378	-0.25010636	0.908370481	0.800067474	-0.34605003	-0.324084867	2.160444302	0.212267452	2.785190011	-0.43204938	-0.095801564	-1.054937952	1.010792821	2.112923199	2.969848481	-0.600275594	-0.880359404	-0.640502851
0.374034904	0.37626083	-0.92859006	0.757140721	0.292912647	0.673162796	-1.447310179	0.272245564	0.030728234	0.374034904	0.205428715	0.439368359	-0.202072594	-0.202072594	0.374034904	0.434190583	-0.342074444	-0.518987014	1.917858654	-0.186383664	-0.335742468	0.374034904	0.772214528	-0.48216162	-0.573624414	0.380454912	0.359240167	-1.343054908	1.792871	1.135549948	-0.056661126	0.882176453	-0.312150378	-0.25010636	0.374034904	-0.10910011	-0.34605003	0.412471649	-0.707402117	-0.849069809	-0.7255537	3.168362119	-0.095801564	-0.369913308	-0.433196923	2.112923199	2.969848481	1.165240859	-0.880359404	-0.640502851
-0.267167788	-0.265092857	2.115967513	-1.163143716	-0.150894394	-2.188460425	-0.390879391	-0.635239649	-1.505683484	-0.267167788	-0.136952477	-0.299065858	-0.202072594	-0.202072594	-0.267167788	-0.256567163	-0.342074444	0.182346789	-0.338445645	0.076128539	-0.335742468	-0.267167788	-1.946850712	-0.48216162	2.396930585	-0.260761231	-0.763385356	0.30098594	-0.452226853	1.703324922	-0.764925202	-1.078215665	-0.312150378	-0.25010636	-0.267167788	1.709235057	-0.34605003	-1.060641382	-0.707402117	0.742936083	-0.7255537	-0.43204938	0.862214075	1.00013598	-0.433196923	-0.46381241	-0.329983165	-0.600275594	-0.080032673	0.46381241
0.587769135	0.590045392	-0.92859006	-0.61449102	1.328462408	1.218233885	0.665551396	1.179730777	1.567139953	0.587769135	1.574953482	-0.668282966	-0.202072594	-0.202072594	0.587769135	0.631549939	-0.342074444	-0.518987014	-0.338445645	0.076128539	-0.335742468	0.587769135	-1.636100398	-0.48216162	2.806662309	0.594193626	-0.763385356	1.818562107	-0.93331925	-0.567774974	-0.056661126	0.392078424	-0.612294972	-0.25010636	0.587769135	1.709235057	-0.34605003	-0.324084867	0.24854669	-0.318401178	0.444694203	-0.43204938	0.862214075	-0.369913308	0.288797949	-0.46381241	-0.329983165	-0.600275594	-0.880359404	0.46381241
0.267167788	0.269368549	-0.92859006	-0.340164672	0.736719687	0.809430568	0.137336002	1.179730777	1.567139953	0.267167788	0.376619311	0.070151251	-0.202072594	-0.202072594	0.267167788	0.434190583	-0.342074444	0.182346789	-0.338445645	-0.317639766	0.863337774	0.267167788	0.616839372	0.091840309	-0.573624414	0.273585554	0.359240167	0.806844662	-0.612590986	0	0.65160295	-0.098019606	-0.312150378	-0.25010636	0.267167788	-1.018267694	-0.34605003	0.412471649	1.204495496	0.212267452	-0.7255537	-0.43204938	0.542875529	-1.054937952	0.288797949	2.112923199	-0.329983165	0.282482632	0.720294058	0.46381241
0.160300673	0.162476267	-0.92859006	0.482814373	0.144976967	0.945698341	-2.503740966	-0.181497043	0.030728234	0.160300673	0.376619311	-0.299065858	-0.202072594	4.849742261	0.160300673	-0.552606197	-0.342074444	-0.518987014	-0.338445645	1.126177351	-0.335742468	0.160300673	0.461464215	-0.48216162	-0.368758552	0.166716197	0.359240167	0.174521259	-0.452226853	0	0.65160295	0.392078424	0.28813881	-0.25010636	0.160300673	-0.10910011	-0.34605003	-0.324084867	-0.707402117	-0.318401178	0.444694203	-0.43204938	-1.053817203	0.315111336	-0.433196923	-0.46381241	-0.329983165	0.282482632	2.320947519	-0.640502851
0.480902019	0.483153111	2.877106906	-0.065838324	0.144976967	-1.234586018	1.19376679	-0.635239649	-0.993546244	0.480902019	0.034238119	0.623976913	4.849742261	-0.202072594	0.480902019	0.631549939	-0.342074444	-0.518987014	-0.338445645	-0.055127563	-0.335742468	0.480902019	-1.946850712	-0.48216162	3.113961102	0.487324269	1.481865691	0.933309343	0.028865544	0	-0.056661126	-1.078215665	-0.612294972	-0.25010636	0.480902019	1.709235057	-0.34605003	1.149028164	0.24854669	2.334941974	0.444694203	-0.43204938	-1.692494296	0.315111336	-0.433196923	-0.46381241	-0.329983165	0.282482632	0.720294058	-0.640502851
0.480902019	0.483153111	0.593688727	0.482814373	0.292912647	-0.962050473	-0.390879391	0.272245564	-0.481409005	0.480902019	0.376619311	0.439368359	-0.202072594	-0.202072594	0.480902019	0.730229617	-0.342074444	-0.518987014	0.789706505	-0.317639766	-0.335742468	0.480902019	0.69452695	-0.48216162	-0.368758552	0.487324269	-0.763385356	0.427450621	-0.93331925	1.703324922	1.359867026	-0.098019606	0.888427999	-0.25010636	0.480902019	-1.018267694	-0.34605003	0.412471649	1.204495496	-0.849069809	-0.7255537	-0.43204938	0.223536982	1.00013598	0.288797949	-0.46381241	-0.329983165	2.930757312	2.320947519	-0.640502851
0.053433558	0.055583986	-0.92859006	0.482814373	-0.002958714	0.536895023	0.137336002	0.272245564	0.542865474	0.053433558	0.205428715	-0.114457304	-0.202072594	-0.202072594	0.053433558	-0.157887485	-0.342074444	3.689015801	0.789706505	-0.448895867	-0.335742468	0.053433558	-0.004661255	1.239844166	-0.16389269	-0.047022517	3.727116738	0.553915301	-0.612590986	-0.567774974	-0.764925202	-0.588117635	-0.312150378	3.918332979	0.053433558	0.800067474	-0.34605003	-1.060641382	-0.707402117	1.273604713	-0.7255537	-0.43204938	-0.41514011	-0.369913308	-1.155191796	-0.46381241	-0.329983165	0.282482632	0.720294058	4.881073453
0.801503365	0.803829955	0.593688727	0.208488025	0.884655368	-1.234586018	0.137336002	-1.088982256	-0.481409005	0.801503365	0.890191098	0.439368359	-0.202072594	-0.202072594	0.801503365	-0.651285875	-0.342074444	-0.518987014	-0.338445645	2.044970061	-0.335742468	0.801503365	0.383776637	-0.48216162	0.348271965	0.80793234	0.359240167	1.439168066	-0.772955118	0	0.65160295	-0.098019606	-0.012005784	-0.25010636	0.801503365	-0.10910011	-0.34605003	-0.324084867	0.24854669	0.212267452	1.614942107	3.168362119	1.181552621	0.315111336	0.288797949	-0.46381241	-0.329983165	-0.600275594	1.520620788	-0.640502851
0.160300673	0.162476267	-0.92859006	0.757140721	-0.002958714	0.536895023	0.665551396	-1.088982256	0.030728234	0.160300673	0.205428715	0.070151251	-0.202072594	-0.202072594	0.160300673	-0.059207807	-0.342074444	0.883680591	-0.338445645	0.076128539	0.863337774	0.160300673	0.383776637	0.665842237	-0.471191483	0.166716197	-0.763385356	1.312703385	-0.612590986	-0.567774974	-0.764925202	-0.098019606	-0.612294972	-0.25010636	0.160300673	-0.10910011	-0.34605003	0.412471649	-0.707402117	-0.849069809	0.444694203	1.36815637	0.542875529	-0.369913308	1.732787694	-0.46381241	-0.329983165	0.282482632	-0.880359404	0.46381241
1.763307404	1.765860485	1.35482812	1.854446114	1.180526728	-0.144443839	0.137336002	-1.088982256	-0.993546244	1.763307404	1.746144077	1.177802576	-0.202072594	-0.202072594	1.763307404	-2.624879435	-0.342074444	-0.518987014	-0.338445645	5.851397005	-0.335742468	1.763307404	1.471402733	0.665842237	-0.368758552	1.769756555	-0.763385356	0.933309343	-0.772955118	0	-0.056661126	0.882176453	3.889873942	-0.25010636	1.763307404	-0.10910011	-0.34605003	0.412471649	1.204495496	-0.318401178	-0.7255537	1.36815637	2.458906807	-0.369913308	-0.433196923	-0.46381241	2.969848481	-0.600275594	-0.080032673	1.56812767
0.480902019	0.483153111	0.593688727	1.031467069	-0.002958714	0.128091706	0.137336002	-1.088982256	-0.993546244	0.480902019	0.547809907	0.254759805	-0.202072594	-0.202072594	0.480902019	0.828909295	1.795890832	-0.518987014	-0.338445645	-0.448895867	-0.335742468	0.480902019	0.849902106	-0.48216162	-0.573624414	0.487324269	-0.763385356	-1.216590228	2.434327529	0.567774974	-0.764925202	-0.588117635	0.28813881	-0.25010636	0.480902019	1.709235057	-0.34605003	-1.060641382	2.160444302	1.804273344	-0.7255537	-0.43204938	-0.41514011	-1.054937952	0.288797949	-0.46381241	-0.329983165	3.813515539	-0.880359404	-0.640502851
0.69463625	0.696937673	-0.167450666	0.757140721	0.588784007	0.400627251	1.19376679	-0.635239649	0.030728234	0.69463625	0.376619311	0.808585467	-0.202072594	-0.202072594	0.69463625	1.124948329	-0.342074444	-0.518987014	-0.338445645	-0.448895867	-0.335742468	0.69463625	0.073026324	0.091840309	0.553137827	0.701062983	0.359240167	-0.457802144	2.273963397	0	-0.764925202	-0.098019606	-0.912439567	-0.25010636	0.69463625	-0.10910011	-0.34605003	1.149028164	-0.707402117	-1.379738439	-0.7255537	1.36815637	0.862214075	-0.369913308	0.288797949	-0.46381241	-0.329983165	0.282482632	-0.880359404	-0.640502851
1.015237596	1.017614517	-0.167450666	0.757140721	1.032591048	0.128091706	0.137336002	0.72598817	0.030728234	1.015237596	-0.308143072	2.100845346	-0.202072594	-0.202072594	1.015237596	1.223628008	-0.342074444	-0.518987014	-0.338445645	-0.186383664	-0.335742468	1.015237596	1.238339998	-0.48216162	-0.573624414	1.021671055	-0.763385356	1.692097427	-0.452226853	0	-0.056661126	-0.588117635	0.28813881	-0.25010636	1.015237596	-1.018267694	2.1257359	-0.324084867	0.24854669	-0.849069809	0.444694203	-0.43204938	1.181552621	1.00013598	-0.433196923	2.112923199	-0.329983165	1.165240859	-0.080032673	-0.640502851
0.267167788	0.269368549	0.593688727	-0.340164672	0.440848327	-0.416979384	-1.447310179	0.272245564	0.030728234	0.267167788	-0.992905456	1.36241113	4.849742261	-0.202072594	0.267167788	0.631549939	-0.342074444	0.182346789	-0.338445645	-0.448895867	-0.335742468	0.267167788	0.69452695	-0.48216162	-0.573624414	0.273585554	0.359240167	-1.090125547	0.991050338	-1.135549948	2.068131103	2.352470541	-0.312150378	-0.25010636	0.267167788	-1.018267694	2.1257359	-0.324084867	0.24854669	-0.849069809	-0.7255537	-0.43204938	-0.095801564	1.00013598	0.288797949	-0.46381241	-0.329983165	-0.600275594	0.720294058	-0.640502851
-0.587769135	-0.585769701	-0.92859006	-0.065838324	-0.594701434	0.809430568	-0.919094785	0.72598817	0.542865474	-0.587769135	-0.308143072	-0.668282966	-0.202072594	-0.202072594	-0.587769135	-0.453926519	-0.342074444	-0.518987014	-0.338445645	0.076128539	-0.335742468	-0.587769135	-0.082348833	-0.48216162	-0.368758552	-0.581369303	0.359240167	0.174521259	-1.254047515	-1.135549948	0.65160295	1.862372512	-0.612294972	-0.25010636	-0.587769135	-1.018267694	-0.34605003	-0.324084867	2.160444302	1.273604713	0.444694203	-0.43204938	-1.373155749	0.315111336	-0.433196923	2.112923199	-0.329983165	-0.600275594	1.520620788	0.46381241
1.656440289	1.658968204	2.115967513	1.031467069	1.328462408	-1.37085379	-0.390879391	-0.635239649	-0.481409005	1.656440289	1.746144077	0.993194021	-0.202072594	-0.202072594	1.656440289	1.519667042	-0.342074444	-0.518987014	-0.338445645	0.20738464	-0.335742468	1.656440289	1.704465467	-0.48216162	-0.573624414	1.662887198	2.604491214	-0.837196186	0.830686206	0	2.776395179	0.882176453	2.689295565	-0.25010636	1.656440289	-0.10910011	-0.34605003	3.35869771	-0.707402117	1.804273344	1.614942107	-0.43204938	0.542875529	-1.054937952	1.732787694	-0.46381241	-0.329983165	-0.600275594	-0.080032673	0.46381241
0.267167788	0.269368549	-0.92859006	-0.888817368	1.032591048	0.945698341	-0.390879391	0.72598817	1.055002713	0.267167788	1.061381694	-0.668282966	-0.202072594	-0.202072594	0.267167788	0.730229617	-0.342074444	-0.518987014	-0.338445645	-0.448895867	-0.335742468	0.267167788	0.69452695	-0.48216162	-0.573624414	0.273585554	-0.763385356	0.427450621	0.028865544	1.703324922	0.65160295	-1.078215665	-0.612294972	-0.25010636	0.267167788	-0.10910011	-0.34605003	0.412471649	-0.707402117	1.273604713	0.444694203	1.36815637	0.542875529	0.315111336	0.288797949	-0.46381241	-0.329983165	-0.600275594	0.720294058	0.46381241
-1.442706058	-1.440907951	-0.167450666	-0.065838324	-1.926122556	-0.416979384	-1.975525572	-2.450210075	-1.505683484	-1.442706058	-1.164096052	-1.222108629	-0.202072594	-0.202072594	-1.442706058	-0.947324909	-0.342074444	-0.518987014	-0.338445645	-0.448895867	0.863337774	-1.442706058	-0.626161881	0.091840309	-0.573624414	-1.43632416	-0.763385356	-0.204872783	-0.612590986	-1.135549948	-0.764925202	-1.078215665	-0.612294972	-0.25010636	-1.442706058	-1.018267694	-0.34605003	-1.060641382	3.116393108	0.212267452	-0.7255537	-0.43204938	-0.41514011	-1.054937952	-1.155191796	-0.46381241	-0.329983165	-0.600275594	-0.080032673	-0.640502851
-0.480902019	-0.47887742	0.593688727	-0.888817368	-0.298830074	-0.553247156	1.19376679	0.272245564	0.030728234	-0.480902019	-0.308143072	-0.668282966	-0.202072594	4.849742261	-0.480902019	-1.342043621	-0.342074444	-0.518987014	-0.338445645	1.388689554	-0.335742468	-0.480902019	-1.946850712	-0.48216162	2.192064723	-0.474499946	0.359240167	0.30098594	-1.093683383	0	-0.056661126	-0.588117635	0.28813881	-0.25010636	-0.480902019	-0.10910011	-0.34605003	-1.060641382	-0.707402117	-0.849069809	-0.7255537	-0.43204938	0.223536982	0.315111336	-0.433196923	-0.46381241	2.969848481	0.282482632	-0.880359404	2.672442931
0.587769135	0.590045392	0.593688727	1.854446114	-0.298830074	0.264359478	0.137336002	-1.542724862	-0.993546244	0.587769135	0.719000502	0.254759805	-0.202072594	-0.202072594	0.587769135	0.927588973	-0.342074444	0.182346789	-0.338445645	-0.448895867	-0.335742468	0.587769135	0.849902106	0.091840309	-0.573624414	0.487324269	0.359240167	-1.216590228	1.632506867	1.703324922	-0.764925202	0.392078424	0.28813881	3.918332979	0.587769135	-1.018267694	-0.34605003	-0.324084867	0.24854669	-1.379738439	1.614942107	-0.43204938	-0.734478657	-0.369913308	0.288797949	-0.46381241	-0.329983165	2.930757312	-0.880359404	-0.640502851
0.480902019	0.483153111	-0.167450666	0.757140721	0.292912647	0.128091706	-0.919094785	0.272245564	0.030728234	0.480902019	0.547809907	0.254759805	-0.202072594	-0.202072594	0.480902019	0.730229617	-0.342074444	0.883680591	-0.338445645	-0.448895867	-0.335742468	0.480902019	0.69452695	0.665842237	-0.573624414	0.487324269	1.481865691	0.806844662	-1.093683383	-0.567774974	-0.056661126	0.392078424	1.188572593	-0.25010636	0.480902019	-0.10910011	-0.34605003	1.149028164	0.24854669	0.212267452	-0.7255537	-0.43204938	0.223536982	3.055209912	1.010792821	-0.46381241	-0.329983165	-0.600275594	-0.080032673	0.46381241
-2.725111442	-2.723615325	-0.92859006	-2.260449109	-2.369929597	0.945698341	0.137336002	2.08721599	1.567139953	-2.725111442	-2.191239626	-2.329759953	-0.202072594	-0.202072594	-2.725111442	-2.032801367	-0.342074444	-0.518987014	-0.338445645	-0.448895867	-0.335742468	-2.725111442	-1.480725242	-0.48216162	-0.573624414	-2.718756446	-0.763385356	-1.59598427	-0.612590986	-1.135549948	-0.764925202	-1.078215665	-0.912439567	-0.25010636	-2.725111442	-1.018267694	-0.34605003	-0.324084867	-0.707402117	-0.849069809	-0.7255537	-0.43204938	-1.053817203	-1.054937952	-1.155191796	-0.46381241	-0.329983165	-0.600275594	-0.880359404	0.46381241
0.69463625	0.696937673	2.115967513	0.482814373	0.292912647	-1.779657108	0.137336002	-1.088982256	-1.505683484	0.69463625	0.205428715	0.993194021	-0.202072594	-0.202072594	0.69463625	0.927588973	-0.342074444	-0.518987014	-0.338445645	-0.186383664	-0.335742468	0.69463625	0.772214528	-0.48216162	-0.266325621	0.701062983	0.359240167	-1.72244895	2.113599264	2.83887487	-0.056661126	0.882176453	-0.012005784	-0.25010636	0.69463625	-0.10910011	4.597521831	0.412471649	0.24854669	-1.379738439	1.614942107	-0.43204938	-0.734478657	1.00013598	0.288797949	-0.46381241	-0.329983165	1.165240859	-0.080032673	-0.640502851
1.015237596	1.017614517	-0.92859006	0.757140721	1.180526728	0.673162796	-0.390879391	-0.181497043	-0.481409005	1.015237596	0.890191098	0.808585467	-0.202072594	-0.202072594	1.015237596	1.223628008	-0.342074444	-0.518987014	0.789706505	-0.317639766	-0.335742468	1.015237596	1.082964841	0.091840309	-0.471191483	1.021671055	0.359240167	-0.204872783	1.15141447	0	1.359867026	0.392078424	0.28813881	-0.25010636	1.015237596	1.709235057	-0.34605003	2.622141195	-0.707402117	-0.849069809	1.614942107	-0.43204938	-1.373155749	0.315111336	0.288797949	-0.46381241	2.969848481	-0.600275594	-0.080032673	-0.640502851
0.480902019	0.483153111	-0.167450666	0.482814373	0.440848327	-0.416979384	-0.390879391	-0.181497043	-0.481409005	0.480902019	0.547809907	0.254759805	-0.202072594	-0.202072594	0.480902019	0.730229617	1.795890832	0.182346789	-0.338445645	-0.448895867	-0.335742468	0.480902019	-1.869163133	0.091840309	2.90909524	0.487324269	-0.763385356	-0.331337463	-0.452226853	0	2.776395179	1.862372512	0.888427999	-0.25010636	0.480902019	-1.018267694	-0.34605003	-0.324084867	-0.707402117	0.742936083	-0.7255537	-0.43204938	1.181552621	-0.369913308	1.010792821	2.112923199	-0.329983165	-0.600275594	-0.080032673	0.46381241
-0.908370481	-0.906446545	-0.92859006	-0.61449102	-0.742637115	0.945698341	-0.390879391	-0.181497043	0.542865474	-0.908370481	-1.335286647	-0.114457304	-0.202072594	-0.202072594	-0.908370481	-1.440723299	3.933856108	2.987681999	-0.338445645	-0.448895867	4.460578501	-0.908370481	-0.859224616	2.387848023	-0.16389269	-0.901977374	-0.763385356	-0.584266825	0.349593809	-1.135549948	-0.764925202	-0.098019606	-0.612294972	-0.25010636	-0.908370481	-0.10910011	-0.34605003	-0.324084867	0.24854669	0.212267452	-0.7255537	-0.43204938	0.223536982	-0.369913308	-1.155191796	-0.46381241	-0.329983165	-0.600275594	-0.080032673	0.46381241
-2.938845673	-2.937399887	-0.92859006	-2.260449109	-2.665800957	2.444643837	0.665551396	2.540958596	3.103551671	-2.938845673	-2.362430222	-2.514368508	-0.202072594	-0.202072594	-2.938845673	-2.427520079	-0.342074444	-0.518987014	-0.338445645	-0.186383664	-0.335742468	-2.938845673	-1.636100398	-0.48216162	-0.573624414	-2.932495161	-0.763385356	-1.72244895	-1.414411647	1.135549948	-0.764925202	-1.078215665	-0.912439567	-0.25010636	-2.938845673	-1.018267694	-0.34605003	-1.060641382	-0.707402117	-1.379738439	-0.7255537	-0.43204938	-1.692494296	0.315111336	-1.155191796	-0.46381241	-0.329983165	1.165240859	-0.880359404	-0.640502851
-0.374034904	-0.371985139	-0.167450666	-1.437470065	0.292912647	-0.144443839	-0.919094785	1.179730777	1.055002713	-0.374034904	-0.136952477	-0.483674412	-0.202072594	-0.202072594	-0.374034904	-0.355246841	-0.342074444	0.182346789	-0.338445645	0.076128539	-0.335742468	-0.374034904	-0.160036411	-0.48216162	-0.061459759	-0.367630589	-0.763385356	0.933309343	-1.093683383	0	-0.764925202	-0.588117635	-0.312150378	-0.25010636	-0.374034904	1.709235057	-0.34605003	-1.060641382	-0.707402117	-1.379738439	0.444694203	-0.43204938	0.223536982	0.315111336	-0.433196923	-0.46381241	-0.329983165	-0.600275594	-0.880359404	-0.640502851
0.160300673	0.162476267	-0.167450666	0.482814373	-0.002958714	-1.098318246	-0.919094785	-0.635239649	-0.993546244	0.160300673	-0.479333668	0.808585467	-0.202072594	-0.202072594	0.160300673	-0.848645231	-0.342074444	2.286348196	5.302315103	-0.186383664	4.460578501	0.160300673	-0.626161881	4.683855738	0.143406103	0.166716197	-0.763385356	0.553915301	0.509957941	0	-0.764925202	-1.078215665	-0.612294972	-0.25010636	0.160300673	1.709235057	-0.34605003	0.412471649	-0.707402117	-0.318401178	1.614942107	-0.43204938	0.542875529	-0.369913308	1.732787694	-0.46381241	-0.329983165	-0.600275594	0.720294058	-0.640502851
0.908370481	0.910722236	-0.167450666	-0.065838324	1.328462408	0.400627251	0.665551396	0.72598817	1.055002713	0.908370481	-0.136952477	1.731628238	-0.202072594	-0.202072594	0.908370481	0.532870261	-0.342074444	2.286348196	3.046010804	-0.448895867	0.863337774	0.908370481	-0.315411568	2.387848023	0.86043662	0.914801697	0.359240167	-0.204872783	0.670322073	1.135549948	2.068131103	-0.588117635	0.588283405	-0.25010636	0.908370481	-0.10910011	2.1257359	0.412471649	0.24854669	0.212267452	1.614942107	-0.43204938	0.223536982	-0.369913308	-0.433196923	-0.46381241	-0.329983165	0.282482632	0.720294058	-0.640502851
0.053433558	0.055583986	-0.167450666	0.757140721	-0.298830074	-1.234586018	0.665551396	0.272245564	0.030728234	0.053433558	0.034238119	0.070151251	-0.202072594	-0.202072594	0.053433558	0.532870261	-0.342074444	-0.518987014	-0.338445645	-0.448895867	-0.335742468	0.053433558	0.539151793	-0.48216162	-0.573624414	0.05984684	-0.763385356	0.30098594	-0.291862721	1.703324922	-0.764925202	0.392078424	-0.612294972	-0.25010636	0.053433558	-0.10910011	-0.34605003	-1.060641382	-0.707402117	-0.318401178	-0.7255537	-0.43204938	1.181552621	1.685160624	0.288797949	-0.46381241	-0.329983165	0.282482632	-0.880359404	-0.640502851
-0.267167788	-0.265092857	1.35482812	-1.163143716	-0.002958714	-0.144443839	0.665551396	0.272245564	0.542865474	-0.267167788	-0.650524264	0.254759805	-0.202072594	-0.202072594	-0.267167788	-0.355246841	3.933856108	0.182346789	-0.338445645	-0.055127563	-0.335742468	-0.267167788	-0.315411568	0.091840309	0.143406103	-0.260761231	-0.763385356	0.427450621	-0.291862721	-0.567774974	-0.764925202	0.392078424	-0.612294972	-0.25010636	-0.267167788	-0.10910011	-0.34605003	-1.060641382	1.204495496	-1.379738439	-0.7255537	-0.43204938	1.820229714	-1.054937952	0.288797949	-0.46381241	-0.329983165	0.282482632	-0.080032673	-0.640502851
0.160300673	0.162476267	-0.167450666	-1.437470065	1.032591048	-0.689514928	1.19376679	1.179730777	1.567139953	0.160300673	0.547809907	-0.299065858	-0.202072594	-0.202072594	0.160300673	0.236831227	-0.342074444	-0.518987014	-0.338445645	0.076128539	-0.335742468	0.160300673	-0.160036411	-0.48216162	0.450704896	0.166716197	1.481865691	0.427450621	0.509957941	-1.135549948	-0.764925202	-1.078215665	-0.312150378	-0.25010636	0.160300673	-0.10910011	-0.34605003	-0.324084867	-0.707402117	0.212267452	-0.7255537	-0.43204938	-0.734478657	0.315111336	0.288797949	-0.46381241	-0.329983165	0.282482632	-0.080032673	0.46381241
1.015237596	1.017614517	-0.167450666	0.757140721	1.032591048	-0.962050473	1.19376679	0.72598817	0.542865474	1.015237596	0.034238119	1.731628238	-0.202072594	-0.202072594	1.015237596	-0.059207807	-0.342074444	-0.518987014	-0.338445645	1.519945655	-0.335742468	1.015237596	1.238339998	-0.48216162	-0.573624414	1.021671055	-0.763385356	1.945026788	-0.93331925	0	-0.764925202	-0.098019606	0.588283405	-0.25010636	1.015237596	0.800067474	-0.34605003	1.149028164	-0.707402117	-0.318401178	-0.7255537	-0.43204938	1.820229714	-1.054937952	0.288797949	-0.46381241	-0.329983165	-0.600275594	-0.080032673	-0.640502851
[truncated: 239 more columns]
